# Supplementary material for: Tetra­kis(1,3-diphenyl­propane-1,3-dionato)hafnium(IV)
Source: Acta Crystallogr Sect E Struct Rep Online. 2010 Aug 4;66(Pt 9):m1053–4. doi: 10.1107/S1600536810030400 (PMC3008122; doi:10.1107/S1600536810030400)
Supplement: Supplementary file 1 [file e-66-m1053-sup1.cif]

##############################################################################
###                                                                        ###
###        Electronic paper (Acta Crystallographica Section E)             ###
###                                                                        ###
##############################################################################
#                                                                            #
# This CIF contains the data in a paper accepted for publication in Acta     #
# Crystallographica Section E. It conforms to the requirements of Notes      #
# for Authors for Section E, and has been peer reviewed under the auspices   #
# of the IUCr Commission on Journals.                                        #
#                                                                            #
# Full details of the Crystallographic Information File format               #
# are given in the paper "The Crystallographic Information File (CIF):       #
# a New Standard Archive File for Crystallography" by S. R. Hall, F. H.      #
# Allen and I. D. Brown [Acta Cryst. (1991), A47, 655-685].                  #
#                                                                            #
# The current version of the core CIF dictionary is obtainable from          #
# ftp://ftp.iucr.org/pub/cif_core.dic. The current version number is 2.4.    #
#                                                                            #
# Software is freely available for graphical display of the structure(s) in  #
# this CIF.  For information consult the CIF home page http://www.iucr.org/  #
# cif/home.html                                                              #
#                                                                            #
# This file may be used for bona fide research purposes within the           #
# scientific community so long as proper attribution is given to the journal # 
# article from which it was obtained.                                        #
#                                                                            #
##############################################################################
                                             
data_I
_audit_creation_method     'WinGX routine CIF_UPDATE'
_chemical_name_systematic
;
Tetrakis(1,3-diphenylpropane-1,3-dionato)hafnium(IV)
;
_chemical_formula_moiety     'C60 H44 Hf O8'
_chemical_formula_sum     'C60 H44 Hf O8'
_chemical_formula_iupac     '[Hf (C15 H11 O2)4]'
_chemical_formula_weight     1071.44
_symmetry_cell_setting     monoclinic
_symmetry_space_group_name_H-M     'P 21/c'
_symmetry_space_group_name_Hall     '-P 2ybc'
loop_
    _symmetry_equiv_pos_as_xyz
    'x, y, z'
    '-x, y+1/2, -z+1/2'
    '-x, -y, -z'
    'x, -y-1/2, z-1/2'
_cell_length_a     24.846(2)
_cell_length_b     10.2236(8)
_cell_length_c     19.3155(13)
_cell_angle_alpha     90
_cell_angle_beta     101.618(4)
_cell_angle_gamma     90
_cell_volume     4805.8(6)
_cell_formula_units_Z     4
_cell_measurement_reflns_used     9989
_cell_measurement_theta_min     2.98
_cell_measurement_theta_max     28.17
_cell_measurement_temperature     100(2)
_exptl_crystal_description     'cuboid'
_exptl_crystal_colour     'colourless'
_exptl_crystal_size_max     0.195
_exptl_crystal_size_mid     0.188
_exptl_crystal_size_min     0.106
_exptl_crystal_density_diffrn     1.481
_exptl_crystal_density_method     'not measured'
_exptl_crystal_F_000     2160
_exptl_absorpt_coefficient_mu     2.229
_exptl_absorpt_correction_type     multi-scan
_exptl_absorpt_process_details     '(SADABS; Bruker, 2004)'
_exptl_absorpt_correction_T_min     0.661
_exptl_absorpt_correction_T_max     0.783
_exptl_special_details
;
;
_diffrn_ambient_temperature     100(2)
_diffrn_radiation_type     MoK\a
_diffrn_radiation_wavelength     0.71073
_diffrn_radiation_source     'fine-focus sealed tube'
_diffrn_radiation_monochromator     graphite
_diffrn_measurement_device_type     'Bruker X8 APEXII 4K KappaCCD'
_diffrn_measurement_method     '\w- and \f-scans'
_diffrn_reflns_number     39626
_diffrn_reflns_av_R_equivalents     0.036
_diffrn_reflns_theta_min     0.84
_diffrn_reflns_theta_max     28
_diffrn_reflns_theta_full     28
_diffrn_measured_fraction_theta_max     0.995
_diffrn_measured_fraction_theta_full     0.995
_diffrn_reflns_limit_h_min     -23
_diffrn_reflns_limit_h_max     32
_diffrn_reflns_limit_k_min     -11
_diffrn_reflns_limit_k_max     13
_diffrn_reflns_limit_l_min     -25
_diffrn_reflns_limit_l_max     24
_refine_special_details
;
Refinement of <i>F</i>^2^ against ALL reflections. The weighted <i>R</i>-factor
<i>wR</i> and goodness of fit <i>S</i> are based on <i>F</i>^2^, conventional
<i>R</i>-factors <i>R</i> are based on <i>F</i>, with <i>F</i> set to zero for
negative <i>F</i>^2^. The threshold expression of <i>F</i>^2^ >
2\s(<i>F</i>^2^) is used only for calculating <i>R</i>-factors(gt) <i>etc</i>.
and is not relevant to the choice of reflections for refinement.
<i>R</i>-factors based on <i>F</i>^2^ are statistically about twice as large
as those based on <i>F</i>, and <i>R</i>- factors based on ALL data will be
even larger.
;
_reflns_number_total     11555
_reflns_number_gt     9232
_reflns_threshold_expression     >2\s(I)
_refine_ls_structure_factor_coef     Fsqd
_refine_ls_matrix_type     full
_refine_ls_R_factor_all     0.0531
_refine_ls_R_factor_gt     0.0374
_refine_ls_wR_factor_ref     0.1218
_refine_ls_goodness_of_fit_ref     1.158
_refine_ls_restrained_S_all     1.158
_refine_ls_number_reflns     11555
_refine_ls_number_parameters     623
_refine_ls_number_restraints     0
_refine_ls_hydrogen_treatment     constr
_refine_ls_weighting_scheme     calc
_refine_ls_weighting_details
         'calc w=1/[\s^2^(Fo^2^)+(0.0613P)^2^+3.4756P] where P=(Fo^2^+2Fc^2^)/3'
_atom_sites_solution_hydrogens     geom
_atom_sites_solution_primary     direct
_atom_sites_solution_secondary     difmap
_refine_ls_shift/su_max     0.001
_refine_ls_shift/su_mean     0
_refine_diff_density_max     1.173
_refine_diff_density_min     -1.287
_refine_ls_extinction_method     'SHELXL97 (Sheldrick, 2008)'
_refine_ls_extinction_coef     0.00501(19)
loop_
    _atom_type_symbol
    _atom_type_description
    _atom_type_scat_dispersion_real
    _atom_type_scat_dispersion_imag
    _atom_type_scat_source
    C C 0.0033 0.0016 'International Tables Vol C Tables 4.2.6.8 and 6.1.1.4'
    H H 0 0 'International Tables Vol C Tables 4.2.6.8 and 6.1.1.4'
    N N 0.0061 0.0033 'International Tables Vol C Tables 4.2.6.8 and 6.1.1.4'
    O O 0.0106 0.006 'International Tables Vol C Tables 4.2.6.8 and 6.1.1.4'
    Hf Hf -0.583 6.1852 'International Tables Vol C Tables 4.2.6.8 and 6.1.1.4'
_computing_data_collection     'APEX2 (Bruker, 2005)'
_computing_cell_refinement     'SAINT-Plus (Bruker, 2004)'
_computing_data_reduction     'SAINT-Plus (Bruker, 2004)'
_computing_structure_solution     'SIR92 (Altomare <i>et al.</i>, 1999)'
_computing_structure_refinement     'SHELXL97 (Sheldrick, 2008)'
_computing_molecular_graphics     'DIAMOND (Brandenburg & Putz, 2005)'
_computing_publication_material     'WinGX (Farrugia, 1999)'
loop_
    _atom_site_type_symbol
    _atom_site_label
    _atom_site_fract_x
    _atom_site_fract_y
    _atom_site_fract_z
    _atom_site_U_iso_or_equiv
    _atom_site_adp_type
    _atom_site_calc_flag
    _atom_site_refinement_flags
    _atom_site_occupancy
    _atom_site_disorder_assembly
    _atom_site_disorder_group
    C C1 0.24706(16) 0.4566(4) 0.08242(19) 0.0161(8) Uani d . 1 . .
    C C1A 0.30445(16) 0.4590(4) 0.0913(2) 0.0207(8) Uani d . 1 . .
    H H1A 0.3209 0.4314 0.0534 0.025 Uiso calc R 1 . .
    C C2 0.33800(17) 0.5007(3) 0.1542(2) 0.0197(8) Uani d . 1 . .
    C C2A 0.20819(15) 0.8200(4) 0.29205(19) 0.0187(8) Uani d . 1 . .
    H H2A 0.1954 0.8959 0.3121 0.022 Uiso calc R 1 . .
    C C3 0.17177(15) 0.7475(3) 0.24237(18) 0.0157(7) Uani d . 1 . .
    C C3A 0.28567(17) 0.5107(4) 0.4365(2) 0.0208(9) Uani d . 1 . .
    H H3A 0.2987 0.5368 0.4841 0.025 Uiso calc R 1 . .
    C C4 0.26320(15) 0.7829(4) 0.31278(18) 0.0142(7) Uani d . 1 . .
    C C4A 0.19232(16) 0.1980(4) 0.1584(2) 0.0228(9) Uani d . 1 . .
    H H4A 0.1779 0.133 0.1246 0.027 Uiso calc R 1 . .
    C C5 0.23035(18) 0.5291(4) 0.4056(2) 0.0197(8) Uani d . 1 . .
    C C6 0.32221(16) 0.4545(4) 0.3986(2) 0.0201(8) Uani d . 1 . .
    C C7 0.24896(16) 0.2030(4) 0.18487(19) 0.0201(8) Uani d . 1 . .
    C C8 0.15649(16) 0.2868(4) 0.1806(2) 0.0213(8) Uani d . 1 . .
    C C11 0.21105(16) 0.4190(4) 0.01309(19) 0.0189(8) Uani d . 1 . .
    C C12 0.15601(17) 0.4562(4) -0.0013(2) 0.0238(9) Uani d . 1 . .
    H H12 0.1417 0.5037 0.0333 0.029 Uiso calc R 1 . .
    C C13 0.12182(18) 0.4252(4) -0.0650(2) 0.0301(10) Uani d . 1 . .
    H H13 0.0845 0.4526 -0.0746 0.036 Uiso calc R 1 . .
    C C14 0.14269(18) 0.3532(4) -0.1150(2) 0.0268(9) Uani d . 1 . .
    H H14 0.1195 0.3318 -0.1589 0.032 Uiso calc R 1 . .
    C C15 0.19669(18) 0.3128(4) -0.1011(2) 0.0283(10) Uani d . 1 . .
    H H15 0.2104 0.2625 -0.1351 0.034 Uiso calc R 1 . .
    C C16 0.23119(17) 0.3456(4) -0.0375(2) 0.0243(9) Uani d . 1 . .
    H H16 0.2685 0.3182 -0.0283 0.029 Uiso calc R 1 . .
    C C21 0.39823(16) 0.5154(4) 0.1617(2) 0.0199(8) Uani d . 1 . .
    C C22 0.42742(17) 0.4504(5) 0.1174(2) 0.0298(10) Uani d . 1 . .
    H H22 0.4086 0.3942 0.0813 0.036 Uiso calc R 1 . .
    C C23 0.48370(19) 0.4676(5) 0.1259(2) 0.0387(12) Uani d . 1 . .
    H H23 0.5034 0.4218 0.0961 0.046 Uiso calc R 1 . .
    C C24 0.51146(18) 0.5506(6) 0.1772(2) 0.0395(12) Uani d . 1 . .
    H H24 0.5499 0.5642 0.1819 0.047 Uiso calc R 1 . .
    C C25 0.48275(18) 0.6137(5) 0.2215(2) 0.0325(10) Uani d . 1 . .
    H H25 0.5017 0.6706 0.2572 0.039 Uiso calc R 1 . .
    C C26 0.42671(16) 0.5953(4) 0.2148(2) 0.0258(9) Uani d . 1 . .
    H H26 0.4077 0.6374 0.2467 0.031 Uiso calc R 1 . .
    C C31 0.11385(15) 0.7921(4) 0.21507(18) 0.0170(8) Uani d . 1 . .
    C C32 0.07438(16) 0.6976(4) 0.1882(2) 0.0242(9) Uani d . 1 . .
    H H32 0.0845 0.6079 0.1893 0.029 Uiso calc R 1 . .
    C C33 0.02068(17) 0.7337(4) 0.1600(2) 0.0295(10) Uani d . 1 . .
    H H33 -0.0059 0.6687 0.1425 0.035 Uiso calc R 1 . .
    C C34 0.00591(17) 0.8638(5) 0.1573(2) 0.0290(10) Uani d . 1 . .
    H H34 -0.0308 0.8883 0.1373 0.035 Uiso calc R 1 . .
    C C35 0.04449(18) 0.9597(4) 0.1835(2) 0.0260(9) Uani d . 1 . .
    H H35 0.0343 1.0494 0.1812 0.031 Uiso calc R 1 . .
    C C36 0.09820(16) 0.9229(4) 0.21317(19) 0.0208(8) Uani d . 1 . .
    H H36 0.1244 0.9878 0.2323 0.025 Uiso calc R 1 . .
    C C41 0.30414(15) 0.8754(4) 0.35389(18) 0.0166(8) Uani d . 1 . .
    C C42 0.29894(17) 1.0095(4) 0.3414(2) 0.0197(8) Uani d . 1 . .
    H H42 0.2678 1.0425 0.3093 0.024 Uiso calc R 1 . .
    C C43 0.33883(17) 1.0947(4) 0.3756(2) 0.0241(9) Uani d . 1 . .
    H H43 0.3361 1.1854 0.3649 0.029 Uiso calc R 1 . .
    C C44 0.38253(16) 1.0485(4) 0.4251(2) 0.0228(9) Uani d . 1 . .
    H H44 0.4095 1.1074 0.4492 0.027 Uiso calc R 1 . .
    C C45 0.38700(16) 0.9157(4) 0.4397(2) 0.0242(9) Uani d . 1 . .
    H H45 0.4163 0.884 0.475 0.029 Uiso calc R 1 . .
    C C46 0.34863(16) 0.8288(4) 0.4026(2) 0.0211(8) Uani d . 1 . .
    H H46 0.353 0.7374 0.4108 0.025 Uiso calc R 1 . .
    C C51 0.19077(16) 0.5727(4) 0.44986(19) 0.0209(8) Uani d . 1 . .
    C C52 0.13972(18) 0.5118(4) 0.4416(2) 0.0240(9) Uani d . 1 . .
    H H52 0.1295 0.447 0.4062 0.029 Uiso calc R 1 . .
    C C53 0.10394(18) 0.5455(4) 0.4850(2) 0.0276(9) Uani d . 1 . .
    H H53 0.0696 0.502 0.4803 0.033 Uiso calc R 1 . .
    C C54 0.11806(17) 0.6423(4) 0.5350(2) 0.0275(10) Uani d . 1 . .
    H H54 0.0933 0.6651 0.5646 0.033 Uiso calc R 1 . .
    C C55 0.16760(18) 0.7061(4) 0.5423(2) 0.0287(10) Uani d . 1 . .
    H H55 0.1766 0.7737 0.5764 0.034 Uiso calc R 1 . .
    C C56 0.20449(17) 0.6720(4) 0.5000(2) 0.0261(9) Uani d . 1 . .
    H H56 0.2388 0.7158 0.5052 0.031 Uiso calc R 1 . .
    C C61 0.37973(16) 0.4165(4) 0.4335(2) 0.0216(8) Uani d . 1 . .
    C C62 0.39500(18) 0.3968(4) 0.5053(2) 0.0307(10) Uani d . 1 . .
    H H62 0.3693 0.4094 0.5349 0.037 Uiso calc R 1 . .
    C C63 0.44867(19) 0.3583(4) 0.5339(2) 0.0345(11) Uani d . 1 . .
    H H63 0.459 0.3441 0.5834 0.041 Uiso calc R 1 . .
    C C64 0.48704(19) 0.3402(4) 0.4925(2) 0.0345(11) Uani d . 1 . .
    H H64 0.5236 0.3151 0.513 0.041 Uiso calc R 1 . .
    C C65 0.47105(19) 0.3596(4) 0.4190(3) 0.0337(10) Uani d . 1 . .
    H H65 0.4967 0.3467 0.3891 0.04 Uiso calc R 1 . .
    C C66 0.41714(16) 0.3980(4) 0.3904(2) 0.0251(9) Uani d . 1 . .
    H H66 0.4062 0.4115 0.3409 0.03 Uiso calc R 1 . .
    C C71 0.28609(17) 0.0940(4) 0.17170(19) 0.0218(8) Uani d . 1 . .
    C C72 0.34175(18) 0.1171(4) 0.1818(2) 0.0270(9) Uani d . 1 . .
    H H72 0.3556 0.2022 0.1946 0.032 Uiso calc R 1 . .
    C C73 0.3775(2) 0.0184(5) 0.1735(2) 0.0328(11) Uani d . 1 . .
    H H73 0.4157 0.036 0.1796 0.039 Uiso calc R 1 . .
    C C74 0.3580(2) -0.1065(5) 0.1563(2) 0.0337(11) Uani d . 1 . .
    H H74 0.3828 -0.1747 0.1507 0.04 Uiso calc R 1 . .
    C C75 0.3029(2) -0.1320(4) 0.1475(2) 0.0313(10) Uani d . 1 . .
    H H75 0.2896 -0.2182 0.1365 0.038 Uiso calc R 1 . .
    C C76 0.26652(19) -0.0328(4) 0.1544(2) 0.0286(10) Uani d . 1 . .
    H H76 0.2283 -0.0506 0.1475 0.034 Uiso calc R 1 . .
    C C81 0.09616(16) 0.2845(4) 0.1502(2) 0.0203(8) Uani d . 1 . .
    C C82 0.07572(17) 0.2409(4) 0.0814(2) 0.0258(9) Uani d . 1 . .
    H H82 0.1003 0.2083 0.0536 0.031 Uiso calc R 1 . .
    C C83 0.02023(18) 0.2449(4) 0.0537(2) 0.0293(10) Uani d . 1 . .
    H H83 0.0066 0.2158 0.0067 0.035 Uiso calc R 1 . .
    C C84 -0.01538(17) 0.2907(4) 0.0934(2) 0.0273(9) Uani d . 1 . .
    H H84 -0.0536 0.2934 0.0738 0.033 Uiso calc R 1 . .
    C C85 0.00363(17) 0.3330(4) 0.1619(2) 0.0266(9) Uani d . 1 . .
    H H85 -0.0215 0.3628 0.1895 0.032 Uiso calc R 1 . .
    C C86 0.05943(17) 0.3319(4) 0.1901(2) 0.0239(9) Uani d . 1 . .
    H H86 0.0727 0.3634 0.2367 0.029 Uiso calc R 1 . .
    O O1 0.22174(11) 0.4883(2) 0.13129(13) 0.0159(6) Uani d . 1 . .
    O O3 0.18452(10) 0.6395(2) 0.21599(12) 0.0145(5) Uani d . 1 . .
    O O4 0.28238(10) 0.6747(2) 0.29717(12) 0.0154(5) Uani d . 1 . .
    O O5 0.20986(12) 0.5050(2) 0.34095(14) 0.0179(6) Uani d . 1 . .
    O O6 0.30933(10) 0.4271(3) 0.33300(12) 0.0181(5) Uani d . 1 . .
    O O7 0.27280(10) 0.2980(2) 0.22244(12) 0.0164(5) Uani d . 1 . .
    O O8 0.17248(10) 0.3757(3) 0.22776(12) 0.0177(6) Uani d . 1 . .
    O O2 0.31948(11) 0.5335(3) 0.20904(13) 0.0173(5) Uani d . 1 . .
    Hf Hf1 0.245894(6) 0.493352(14) 0.247129(7) 0.01434(8) Uani d . 1 . .
loop_
    _atom_site_aniso_label
    _atom_site_aniso_U_11
    _atom_site_aniso_U_22
    _atom_site_aniso_U_33
    _atom_site_aniso_U_12
    _atom_site_aniso_U_13
    _atom_site_aniso_U_23
    C1 0.021(2) 0.0103(18) 0.0170(17) 0.0021(15) 0.0036(15) 0.0021(15)
    C1A 0.018(2) 0.025(2) 0.0190(18) 0.0002(17) 0.0037(15) -0.0020(17)
    C2 0.018(2) 0.016(2) 0.024(2) 0.0030(15) 0.0039(16) 0.0017(15)
    C2A 0.0167(19) 0.015(2) 0.0239(19) 0.0005(15) 0.0025(15) -0.0046(15)
    C3 0.0178(19) 0.0123(18) 0.0174(17) -0.0002(14) 0.0048(14) 0.0032(14)
    C3A 0.022(2) 0.022(2) 0.0170(18) -0.0039(16) 0.0015(15) -0.0018(15)
    C4 0.0164(18) 0.0108(18) 0.0163(16) -0.0025(14) 0.0055(14) 0.0010(14)
    C4A 0.021(2) 0.021(2) 0.026(2) -0.0054(16) 0.0040(16) -0.0065(17)
    C5 0.026(2) 0.0120(19) 0.0212(19) -0.0039(16) 0.0063(16) 0.0005(15)
    C6 0.021(2) 0.016(2) 0.0208(18) -0.0045(16) -0.0005(15) 0.0021(16)
    C7 0.025(2) 0.015(2) 0.0204(18) -0.0040(16) 0.0061(16) 0.0031(15)
    C8 0.024(2) 0.018(2) 0.0233(19) -0.0061(16) 0.0075(16) -0.0003(16)
    C11 0.022(2) 0.0142(19) 0.0198(18) -0.0030(15) 0.0027(15) 0.0016(15)
    C12 0.025(2) 0.023(2) 0.024(2) -0.0009(17) 0.0044(16) -0.0068(17)
    C13 0.025(2) 0.026(2) 0.035(2) 0.0007(18) -0.0059(18) 0.0003(19)
    C14 0.038(3) 0.022(2) 0.0174(18) -0.0104(19) -0.0014(17) -0.0024(16)
    C15 0.039(3) 0.025(2) 0.022(2) -0.0079(19) 0.0099(18) -0.0046(17)
    C16 0.026(2) 0.023(2) 0.025(2) -0.0014(17) 0.0052(16) -0.0019(17)
    C21 0.0156(19) 0.022(2) 0.0218(19) 0.0000(15) 0.0036(15) 0.0013(15)
    C22 0.021(2) 0.043(3) 0.025(2) 0.003(2) 0.0041(17) -0.007(2)
    C23 0.020(2) 0.067(3) 0.031(2) 0.006(2) 0.0116(19) -0.012(2)
    C24 0.014(2) 0.073(4) 0.032(2) -0.006(2) 0.0043(18) -0.003(2)
    C25 0.025(2) 0.045(3) 0.027(2) -0.008(2) 0.0033(17) -0.006(2)
    C26 0.021(2) 0.032(2) 0.0240(19) 0.0001(18) 0.0034(16) -0.0010(18)
    C31 0.0157(19) 0.022(2) 0.0140(16) 0.0016(15) 0.0036(14) 0.0027(15)
    C32 0.022(2) 0.025(2) 0.025(2) -0.0020(17) 0.0014(16) -0.0002(17)
    C33 0.021(2) 0.033(3) 0.031(2) -0.0063(18) -0.0033(17) -0.0020(19)
    C34 0.015(2) 0.043(3) 0.028(2) 0.0058(19) 0.0021(16) 0.012(2)
    C35 0.026(2) 0.024(2) 0.030(2) 0.0072(18) 0.0090(18) 0.0088(18)
    C36 0.0182(19) 0.022(2) 0.0228(18) -0.0008(16) 0.0057(15) 0.0041(16)
    C41 0.0126(18) 0.019(2) 0.0191(17) -0.0039(15) 0.0055(14) -0.0040(15)
    C42 0.020(2) 0.017(2) 0.0212(19) -0.0006(15) 0.0015(15) 0.0007(15)
    C43 0.027(2) 0.014(2) 0.032(2) -0.0042(17) 0.0066(17) -0.0036(17)
    C44 0.020(2) 0.020(2) 0.029(2) -0.0085(17) 0.0050(16) -0.0074(17)
    C45 0.018(2) 0.024(2) 0.029(2) -0.0011(17) 0.0001(16) -0.0006(17)
    C46 0.022(2) 0.0108(19) 0.030(2) -0.0027(15) 0.0049(16) -0.0007(16)
    C51 0.026(2) 0.021(2) 0.0166(17) 0.0013(17) 0.0044(15) 0.0007(16)
    C52 0.026(2) 0.019(2) 0.025(2) 0.0007(16) -0.0006(17) -0.0030(16)
    C53 0.023(2) 0.027(2) 0.033(2) 0.0009(18) 0.0058(18) 0.0056(19)
    C54 0.030(2) 0.037(3) 0.0166(18) 0.0130(19) 0.0052(16) 0.0044(18)
    C55 0.037(3) 0.027(2) 0.0186(19) 0.0100(19) -0.0034(17) -0.0061(17)
    C56 0.025(2) 0.029(2) 0.0233(19) -0.0026(18) 0.0027(16) 0.0008(17)
    C61 0.023(2) 0.014(2) 0.0264(19) -0.0051(16) 0.0013(16) -0.0039(16)
    C62 0.033(3) 0.024(2) 0.032(2) -0.0009(19) -0.0030(18) -0.0005(18)
    C63 0.032(3) 0.027(3) 0.037(2) -0.005(2) -0.010(2) 0.001(2)
    C64 0.023(2) 0.018(2) 0.057(3) -0.0004(18) -0.007(2) -0.003(2)
    C65 0.030(2) 0.019(2) 0.053(3) -0.0052(18) 0.010(2) -0.005(2)
    C66 0.020(2) 0.022(2) 0.031(2) -0.0027(17) 0.0019(17) -0.0037(17)
    C71 0.028(2) 0.020(2) 0.0167(18) 0.0017(17) 0.0022(15) -0.0021(16)
    C72 0.033(2) 0.024(2) 0.022(2) 0.0001(18) -0.0002(17) -0.0012(17)
    C73 0.025(2) 0.037(3) 0.032(2) 0.0027(19) -0.0020(19) 0.001(2)
    C74 0.041(3) 0.028(3) 0.029(2) 0.015(2) 0.002(2) -0.0039(19)
    C75 0.046(3) 0.017(2) 0.027(2) -0.001(2) -0.0010(19) -0.0027(18)
    C76 0.030(2) 0.028(2) 0.026(2) -0.0009(19) 0.0043(18) -0.0005(18)
    C81 0.017(2) 0.016(2) 0.0268(19) -0.0059(15) 0.0041(15) -0.0020(16)
    C82 0.025(2) 0.028(2) 0.025(2) -0.0074(18) 0.0082(17) -0.0073(17)
    C83 0.029(2) 0.028(2) 0.028(2) -0.0022(19) -0.0019(18) -0.0092(18)
    C84 0.019(2) 0.025(2) 0.033(2) 0.0022(17) -0.0048(17) -0.0047(18)
    C85 0.026(2) 0.020(2) 0.036(2) 0.0004(17) 0.0123(18) -0.0032(18)
    C86 0.028(2) 0.023(2) 0.0186(18) -0.0041(17) 0.0012(16) -0.0050(16)
    O1 0.0136(13) 0.0162(14) 0.0177(13) 0.0015(10) 0.0029(10) -0.0022(10)
    O3 0.0143(13) 0.0129(13) 0.0153(12) 0.0005(10) 0.0002(10) -0.0022(10)
    O4 0.0126(13) 0.0136(13) 0.0191(12) 0.0007(10) 0.0014(10) -0.0004(10)
    O5 0.0192(14) 0.0181(15) 0.0147(12) -0.0031(10) -0.0004(11) -0.0013(10)
    O6 0.0188(14) 0.0159(14) 0.0183(12) 0.0020(11) 0.0003(10) -0.0039(11)
    O7 0.0167(13) 0.0135(13) 0.0180(12) -0.0011(10) 0.0014(10) -0.0041(10)
    O8 0.0192(14) 0.0171(14) 0.0169(12) -0.0052(11) 0.0038(10) -0.0058(10)
    O2 0.0147(13) 0.0177(14) 0.0196(13) -0.0003(11) 0.0036(10) -0.0051(11)
    Hf1 0.01395(10) 0.01391(11) 0.01428(10) -0.00034(6) 0.00073(6) -0.00185(6)
_geom_special_details
;
All s.u.'s (except the s.u. in the dihedral angle between two l.s. planes) are
estimated using the full covariance matrix. The cell s.u.'s are taken into
account individually in the estimation of s.u.'s in distances, angles and
torsion angles; correlations between s.u.'s in cell parameters are only used
when they are defined by crystal symmetry. An approximate (isotropic)
treatment of cell s.u.'s is used for estimating s.u.'s involving l.s. planes.
;
loop_
    _geom_bond_atom_site_label_1
    _geom_bond_atom_site_label_2
    _geom_bond_site_symmetry_2
    _geom_bond_distance
    _geom_bond_publ_flag
    C1 O1 . 1.277(4) ?
    C1 C1A . 1.402(5) ?
    C1 C11 . 1.503(5) ?
    C1A C2 . 1.396(5) ?
    C1A H1A . 0.95 ?
    C2 O2 . 1.281(5) ?
    C2 C21 . 1.482(6) ?
    C2A C3 . 1.393(5) ?
    C2A C4 . 1.397(5) ?
    C2A H2A . 0.95 ?
    C3 O3 . 1.282(4) ?
    C3 C31 . 1.501(5) ?
    C3A C5 . 1.397(6) ?
    C3A C6 . 1.399(6) ?
    C3A H3A . 0.95 ?
    C4 O4 . 1.264(4) ?
    C4 C41 . 1.495(5) ?
    C4A C7 . 1.398(5) ?
    C4A C8 . 1.399(5) ?
    C4A H4A . 0.95 ?
    C5 O5 . 1.273(5) ?
    C5 C51 . 1.496(5) ?
    C6 O6 . 1.274(4) ?
    C6 C61 . 1.503(5) ?
    C7 O7 . 1.284(4) ?
    C7 C71 . 1.500(6) ?
    C8 O8 . 1.291(4) ?
    C8 C81 . 1.496(5) ?
    C11 C12 . 1.392(5) ?
    C11 C16 . 1.402(5) ?
    C12 C13 . 1.385(5) ?
    C12 H12 . 0.95 ?
    C13 C14 . 1.394(6) ?
    C13 H13 . 0.95 ?
    C14 C15 . 1.377(6) ?
    C14 H14 . 0.95 ?
    C15 C16 . 1.389(5) ?
    C15 H15 . 0.95 ?
    C16 H16 . 0.95 ?
    C21 C26 . 1.389(5) ?
    C21 C22 . 1.397(6) ?
    C22 C23 . 1.386(6) ?
    C22 H22 . 0.95 ?
    C23 C24 . 1.380(7) ?
    C23 H23 . 0.95 ?
    C24 C25 . 1.380(6) ?
    C24 H24 . 0.95 ?
    C25 C26 . 1.385(6) ?
    C25 H25 . 0.95 ?
    C26 H26 . 0.95 ?
    C31 C36 . 1.391(5) ?
    C31 C32 . 1.400(5) ?
    C32 C33 . 1.386(6) ?
    C32 H32 . 0.95 ?
    C33 C34 . 1.379(6) ?
    C33 H33 . 0.95 ?
    C34 C35 . 1.393(6) ?
    C34 H34 . 0.95 ?
    C35 C36 . 1.394(5) ?
    C35 H35 . 0.95 ?
    C36 H36 . 0.95 ?
    C41 C46 . 1.384(5) ?
    C41 C42 . 1.393(5) ?
    C42 C43 . 1.383(5) ?
    C42 H42 . 0.95 ?
    C43 C44 . 1.378(6) ?
    C43 H43 . 0.95 ?
    C44 C45 . 1.386(6) ?
    C44 H44 . 0.95 ?
    C45 C46 . 1.391(5) ?
    C45 H45 . 0.95 ?
    C46 H46 . 0.95 ?
    C51 C52 . 1.393(6) ?
    C51 C56 . 1.397(5) ?
    C52 C53 . 1.382(6) ?
    C52 H52 . 0.95 ?
    C53 C54 . 1.378(6) ?
    C53 H53 . 0.95 ?
    C54 C55 . 1.375(6) ?
    C54 H54 . 0.95 ?
    C55 C56 . 1.389(6) ?
    C55 H55 . 0.95 ?
    C56 H56 . 0.95 ?
    C61 C62 . 1.376(5) ?
    C61 C66 . 1.379(5) ?
    C62 C63 . 1.393(6) ?
    C62 H62 . 0.95 ?
    C63 C64 . 1.375(6) ?
    C63 H63 . 0.95 ?
    C64 C65 . 1.408(6) ?
    C64 H64 . 0.95 ?
    C65 C66 . 1.398(6) ?
    C65 H65 . 0.95 ?
    C66 H66 . 0.95 ?
    C71 C72 . 1.378(6) ?
    C71 C76 . 1.401(6) ?
    C72 C73 . 1.375(6) ?
    C72 H72 . 0.95 ?
    C73 C74 . 1.382(6) ?
    C73 H73 . 0.95 ?
    C74 C75 . 1.370(6) ?
    C74 H74 . 0.95 ?
    C75 C76 . 1.382(6) ?
    C75 H75 . 0.95 ?
    C76 H76 . 0.95 ?
    C81 C86 . 1.395(5) ?
    C81 C82 . 1.397(5) ?
    C82 C83 . 1.375(6) ?
    C82 H82 . 0.95 ?
    C83 C84 . 1.365(6) ?
    C83 H83 . 0.95 ?
    C84 C85 . 1.381(6) ?
    C84 H84 . 0.95 ?
    C85 C86 . 1.384(6) ?
    C85 H85 . 0.95 ?
    C86 H86 . 0.95 ?
    O1 Hf1 . 2.197(3) ?
    O3 Hf1 . 2.133(2) ?
    O4 Hf1 . 2.200(2) ?
    O5 Hf1 . 2.180(3) ?
    O6 Hf1 . 2.154(2) ?
    O7 Hf1 . 2.189(2) ?
    O8 Hf1 . 2.154(2) ?
    O2 Hf1 . 2.143(3) ?
loop_
    _geom_angle_atom_site_label_1
    _geom_angle_atom_site_label_2
    _geom_angle_atom_site_label_3
    _geom_angle_site_symmetry_1
    _geom_angle_site_symmetry_3
    _geom_angle
    _geom_angle_publ_flag
    O1 C1 C1A . . 123.1(3) ?
    O1 C1 C11 . . 115.5(3) ?
    C1A C1 C11 . . 121.5(3) ?
    C2 C1A C1 . . 121.8(4) ?
    C2 C1A H1A . . 119.1 ?
    C1 C1A H1A . . 119.1 ?
    O2 C2 C1A . . 123.3(4) ?
    O2 C2 C21 . . 114.6(4) ?
    C1A C2 C21 . . 122.0(4) ?
    C3 C2A C4 . . 121.0(3) ?
    C3 C2A H2A . . 119.5 ?
    C4 C2A H2A . . 119.5 ?
    O3 C3 C2A . . 123.7(3) ?
    O3 C3 C31 . . 114.7(3) ?
    C2A C3 C31 . . 121.6(3) ?
    C5 C3A C6 . . 121.2(4) ?
    C5 C3A H3A . . 119.4 ?
    C6 C3A H3A . . 119.4 ?
    O4 C4 C2A . . 124.3(3) ?
    O4 C4 C41 . . 115.6(3) ?
    C2A C4 C41 . . 120.1(3) ?
    C7 C4A C8 . . 121.3(4) ?
    C7 C4A H4A . . 119.3 ?
    C8 C4A H4A . . 119.3 ?
    O5 C5 C3A . . 123.9(4) ?
    O5 C5 C51 . . 116.1(4) ?
    C3A C5 C51 . . 119.9(4) ?
    O6 C6 C3A . . 123.4(4) ?
    O6 C6 C61 . . 114.5(3) ?
    C3A C6 C61 . . 122.0(3) ?
    O7 C7 C4A . . 123.4(4) ?
    O7 C7 C71 . . 115.4(3) ?
    C4A C7 C71 . . 121.3(4) ?
    O8 C8 C4A . . 123.3(4) ?
    O8 C8 C81 . . 115.5(3) ?
    C4A C8 C81 . . 121.2(3) ?
    C12 C11 C16 . . 118.8(3) ?
    C12 C11 C1 . . 119.5(3) ?
    C16 C11 C1 . . 121.7(3) ?
    C13 C12 C11 . . 121.1(4) ?
    C13 C12 H12 . . 119.5 ?
    C11 C12 H12 . . 119.5 ?
    C12 C13 C14 . . 119.3(4) ?
    C12 C13 H13 . . 120.3 ?
    C14 C13 H13 . . 120.3 ?
    C15 C14 C13 . . 120.4(4) ?
    C15 C14 H14 . . 119.8 ?
    C13 C14 H14 . . 119.8 ?
    C14 C15 C16 . . 120.3(4) ?
    C14 C15 H15 . . 119.9 ?
    C16 C15 H15 . . 119.9 ?
    C15 C16 C11 . . 120.1(4) ?
    C15 C16 H16 . . 120 ?
    C11 C16 H16 . . 120 ?
    C26 C21 C22 . . 118.9(4) ?
    C26 C21 C2 . . 119.0(4) ?
    C22 C21 C2 . . 122.1(4) ?
    C23 C22 C21 . . 120.2(4) ?
    C23 C22 H22 . . 119.9 ?
    C21 C22 H22 . . 119.9 ?
    C24 C23 C22 . . 120.6(4) ?
    C24 C23 H23 . . 119.7 ?
    C22 C23 H23 . . 119.7 ?
    C23 C24 C25 . . 119.2(4) ?
    C23 C24 H24 . . 120.4 ?
    C25 C24 H24 . . 120.4 ?
    C24 C25 C26 . . 120.9(4) ?
    C24 C25 H25 . . 119.5 ?
    C26 C25 H25 . . 119.5 ?
    C25 C26 C21 . . 120.1(4) ?
    C25 C26 H26 . . 119.9 ?
    C21 C26 H26 . . 119.9 ?
    C36 C31 C32 . . 118.9(4) ?
    C36 C31 C3 . . 123.0(3) ?
    C32 C31 C3 . . 118.1(3) ?
    C33 C32 C31 . . 120.6(4) ?
    C33 C32 H32 . . 119.7 ?
    C31 C32 H32 . . 119.7 ?
    C34 C33 C32 . . 120.0(4) ?
    C34 C33 H33 . . 120 ?
    C32 C33 H33 . . 120 ?
    C33 C34 C35 . . 120.5(4) ?
    C33 C34 H34 . . 119.8 ?
    C35 C34 H34 . . 119.8 ?
    C34 C35 C36 . . 119.5(4) ?
    C34 C35 H35 . . 120.3 ?
    C36 C35 H35 . . 120.3 ?
    C31 C36 C35 . . 120.6(4) ?
    C31 C36 H36 . . 119.7 ?
    C35 C36 H36 . . 119.7 ?
    C46 C41 C42 . . 119.3(4) ?
    C46 C41 C4 . . 120.5(3) ?
    C42 C41 C4 . . 120.1(3) ?
    C43 C42 C41 . . 120.3(4) ?
    C43 C42 H42 . . 119.9 ?
    C41 C42 H42 . . 119.9 ?
    C44 C43 C42 . . 120.3(4) ?
    C44 C43 H43 . . 119.9 ?
    C42 C43 H43 . . 119.9 ?
    C43 C44 C45 . . 119.8(4) ?
    C43 C44 H44 . . 120.1 ?
    C45 C44 H44 . . 120.1 ?
    C44 C45 C46 . . 120.2(4) ?
    C44 C45 H45 . . 119.9 ?
    C46 C45 H45 . . 119.9 ?
    C41 C46 C45 . . 120.0(4) ?
    C41 C46 H46 . . 120 ?
    C45 C46 H46 . . 120 ?
    C52 C51 C56 . . 119.5(4) ?
    C52 C51 C5 . . 119.3(4) ?
    C56 C51 C5 . . 121.1(4) ?
    C53 C52 C51 . . 120.1(4) ?
    C53 C52 H52 . . 119.9 ?
    C51 C52 H52 . . 119.9 ?
    C54 C53 C52 . . 120.0(4) ?
    C54 C53 H53 . . 120 ?
    C52 C53 H53 . . 120 ?
    C55 C54 C53 . . 120.6(4) ?
    C55 C54 H54 . . 119.7 ?
    C53 C54 H54 . . 119.7 ?
    C54 C55 C56 . . 120.2(4) ?
    C54 C55 H55 . . 119.9 ?
    C56 C55 H55 . . 119.9 ?
    C55 C56 C51 . . 119.5(4) ?
    C55 C56 H56 . . 120.2 ?
    C51 C56 H56 . . 120.2 ?
    C62 C61 C66 . . 120.3(4) ?
    C62 C61 C6 . . 122.3(4) ?
    C66 C61 C6 . . 117.4(3) ?
    C61 C62 C63 . . 119.2(4) ?
    C61 C62 H62 . . 120.4 ?
    C63 C62 H62 . . 120.4 ?
    C64 C63 C62 . . 121.8(4) ?
    C64 C63 H63 . . 119.1 ?
    C62 C63 H63 . . 119.1 ?
    C63 C64 C65 . . 118.6(4) ?
    C63 C64 H64 . . 120.7 ?
    C65 C64 H64 . . 120.7 ?
    C66 C65 C64 . . 119.4(4) ?
    C66 C65 H65 . . 120.3 ?
    C64 C65 H65 . . 120.3 ?
    C61 C66 C65 . . 120.6(4) ?
    C61 C66 H66 . . 119.7 ?
    C65 C66 H66 . . 119.7 ?
    C72 C71 C76 . . 118.8(4) ?
    C72 C71 C7 . . 118.9(4) ?
    C76 C71 C7 . . 122.1(4) ?
    C73 C72 C71 . . 120.8(4) ?
    C73 C72 H72 . . 119.6 ?
    C71 C72 H72 . . 119.6 ?
    C72 C73 C74 . . 120.2(5) ?
    C72 C73 H73 . . 119.9 ?
    C74 C73 H73 . . 119.9 ?
    C75 C74 C73 . . 119.9(4) ?
    C75 C74 H74 . . 120 ?
    C73 C74 H74 . . 120 ?
    C74 C75 C76 . . 120.3(4) ?
    C74 C75 H75 . . 119.8 ?
    C76 C75 H75 . . 119.8 ?
    C75 C76 C71 . . 120.0(4) ?
    C75 C76 H76 . . 120 ?
    C71 C76 H76 . . 120 ?
    C86 C81 C82 . . 118.9(4) ?
    C86 C81 C8 . . 119.5(3) ?
    C82 C81 C8 . . 121.5(4) ?
    C83 C82 C81 . . 120.3(4) ?
    C83 C82 H82 . . 119.9 ?
    C81 C82 H82 . . 119.9 ?
    C84 C83 C82 . . 120.3(4) ?
    C84 C83 H83 . . 119.9 ?
    C82 C83 H83 . . 119.9 ?
    C83 C84 C85 . . 120.7(4) ?
    C83 C84 H84 . . 119.7 ?
    C85 C84 H84 . . 119.7 ?
    C84 C85 C86 . . 119.8(4) ?
    C84 C85 H85 . . 120.1 ?
    C86 C85 H85 . . 120.1 ?
    C85 C86 C81 . . 120.0(4) ?
    C85 C86 H86 . . 120 ?
    C81 C86 H86 . . 120 ?
    C1 O1 Hf1 . . 133.2(2) ?
    C3 O3 Hf1 . . 135.3(2) ?
    C4 O4 Hf1 . . 134.4(2) ?
    C5 O5 Hf1 . . 132.5(3) ?
    C6 O6 Hf1 . . 134.0(2) ?
    C7 O7 Hf1 . . 133.4(2) ?
    C8 O8 Hf1 . . 130.2(2) ?
    C2 O2 Hf1 . . 135.0(2) ?
    O3 Hf1 O2 . . 112.32(10) ?
    O3 Hf1 O8 . . 79.05(10) ?
    O2 Hf1 O8 . . 142.98(9) ?
    O3 Hf1 O6 . . 143.90(9) ?
    O2 Hf1 O6 . . 77.42(10) ?
    O8 Hf1 O6 . . 114.87(10) ?
    O3 Hf1 O5 . . 78.83(9) ?
    O2 Hf1 O5 . . 142.78(10) ?
    O8 Hf1 O5 . . 72.53(9) ?
    O6 Hf1 O5 . . 74.71(10) ?
    O3 Hf1 O7 . . 144.09(9) ?
    O2 Hf1 O7 . . 77.35(10) ?
    O8 Hf1 O7 . . 74.79(9) ?
    O6 Hf1 O7 . . 70.89(9) ?
    O5 Hf1 O7 . . 115.18(9) ?
    O3 Hf1 O1 . . 72.31(9) ?
    O2 Hf1 O1 . . 74.45(10) ?
    O8 Hf1 O1 . . 76.23(9) ?
    O6 Hf1 O1 . . 141.63(9) ?
    O5 Hf1 O1 . . 140.72(10) ?
    O7 Hf1 O1 . . 77.85(9) ?
    O3 Hf1 O4 . . 75.02(9) ?
    O2 Hf1 O4 . . 71.63(9) ?
    O8 Hf1 O4 . . 143.76(9) ?
    O6 Hf1 O4 . . 75.76(9) ?
    O5 Hf1 O4 . . 77.92(9) ?
    O7 Hf1 O4 . . 138.39(9) ?
    O1 Hf1 O4 . . 118.10(9) ?
loop_
    _geom_torsion_atom_site_label_1
    _geom_torsion_atom_site_label_2
    _geom_torsion_atom_site_label_3
    _geom_torsion_atom_site_label_4
    _geom_torsion_site_symmetry_1
    _geom_torsion_site_symmetry_2
    _geom_torsion_site_symmetry_3
    _geom_torsion_site_symmetry_4
    _geom_torsion
    _geom_torsion_publ_flag
    O1 C1 C1A C2 . . . . -2.1(6) ?
    C11 C1 C1A C2 . . . . 176.4(4) ?
    C1 C1A C2 O2 . . . . 3.5(6) ?
    C1 C1A C2 C21 . . . . -174.1(4) ?
    C4 C2A C3 O3 . . . . 4.6(6) ?
    C4 C2A C3 C31 . . . . -174.8(3) ?
    C3 C2A C4 O4 . . . . -10.5(6) ?
    C3 C2A C4 C41 . . . . 167.1(3) ?
    C6 C3A C5 O5 . . . . -4.7(6) ?
    C6 C3A C5 C51 . . . . 171.9(4) ?
    C5 C3A C6 O6 . . . . 6.2(6) ?
    C5 C3A C6 C61 . . . . -171.2(4) ?
    C8 C4A C7 O7 . . . . -10.5(6) ?
    C8 C4A C7 C71 . . . . 168.5(4) ?
    C7 C4A C8 O8 . . . . -2.1(6) ?
    C7 C4A C8 C81 . . . . 177.7(4) ?
    O1 C1 C11 C12 . . . . 18.8(5) ?
    C1A C1 C11 C12 . . . . -159.8(4) ?
    O1 C1 C11 C16 . . . . -160.3(4) ?
    C1A C1 C11 C16 . . . . 21.1(6) ?
    C16 C11 C12 C13 . . . . -1.9(6) ?
    C1 C11 C12 C13 . . . . 178.9(4) ?
    C11 C12 C13 C14 . . . . 1.3(7) ?
    C12 C13 C14 C15 . . . . 0.3(6) ?
    C13 C14 C15 C16 . . . . -1.2(6) ?
    C14 C15 C16 C11 . . . . 0.5(6) ?
    C12 C11 C16 C15 . . . . 1.0(6) ?
    C1 C11 C16 C15 . . . . -179.9(4) ?
    O2 C2 C21 C26 . . . . -18.7(5) ?
    C1A C2 C21 C26 . . . . 159.1(4) ?
    O2 C2 C21 C22 . . . . 160.7(4) ?
    C1A C2 C21 C22 . . . . -21.5(6) ?
    C26 C21 C22 C23 . . . . -1.1(7) ?
    C2 C21 C22 C23 . . . . 179.5(4) ?
    C21 C22 C23 C24 . . . . -1.1(8) ?
    C22 C23 C24 C25 . . . . 1.9(8) ?
    C23 C24 C25 C26 . . . . -0.4(8) ?
    C24 C25 C26 C21 . . . . -1.9(7) ?
    C22 C21 C26 C25 . . . . 2.6(6) ?
    C2 C21 C26 C25 . . . . -178.0(4) ?
    O3 C3 C31 C36 . . . . -153.1(3) ?
    C2A C3 C31 C36 . . . . 26.3(5) ?
    O3 C3 C31 C32 . . . . 24.7(5) ?
    C2A C3 C31 C32 . . . . -155.9(3) ?
    C36 C31 C32 C33 . . . . 0.2(6) ?
    C3 C31 C32 C33 . . . . -177.7(3) ?
    C31 C32 C33 C34 . . . . 0.9(6) ?
    C32 C33 C34 C35 . . . . -0.8(6) ?
    C33 C34 C35 C36 . . . . -0.5(6) ?
    C32 C31 C36 C35 . . . . -1.5(5) ?
    C3 C31 C36 C35 . . . . 176.3(3) ?
    C34 C35 C36 C31 . . . . 1.7(6) ?
    O4 C4 C41 C46 . . . . -33.8(5) ?
    C2A C4 C41 C46 . . . . 148.4(4) ?
    O4 C4 C41 C42 . . . . 143.7(4) ?
    C2A C4 C41 C42 . . . . -34.1(5) ?
    C46 C41 C42 C43 . . . . 2.2(6) ?
    C4 C41 C42 C43 . . . . -175.3(3) ?
    C41 C42 C43 C44 . . . . -3.6(6) ?
    C42 C43 C44 C45 . . . . 1.3(6) ?
    C43 C44 C45 C46 . . . . 2.3(6) ?
    C42 C41 C46 C45 . . . . 1.3(6) ?
    C4 C41 C46 C45 . . . . 178.8(3) ?
    C44 C45 C46 C41 . . . . -3.6(6) ?
    O5 C5 C51 C52 . . . . 41.3(5) ?
    C3A C5 C51 C52 . . . . -135.5(4) ?
    O5 C5 C51 C56 . . . . -139.7(4) ?
    C3A C5 C51 C56 . . . . 43.4(6) ?
    C56 C51 C52 C53 . . . . -2.8(6) ?
    C5 C51 C52 C53 . . . . 176.2(4) ?
    C51 C52 C53 C54 . . . . 2.0(6) ?
    C52 C53 C54 C55 . . . . 0.0(6) ?
    C53 C54 C55 C56 . . . . -1.1(6) ?
    C54 C55 C56 C51 . . . . 0.3(6) ?
    C52 C51 C56 C55 . . . . 1.7(6) ?
    C5 C51 C56 C55 . . . . -177.3(4) ?
    O6 C6 C61 C62 . . . . -157.6(4) ?
    C3A C6 C61 C62 . . . . 20.1(6) ?
    O6 C6 C61 C66 . . . . 20.7(5) ?
    C3A C6 C61 C66 . . . . -161.7(4) ?
    C66 C61 C62 C63 . . . . 0.1(6) ?
    C6 C61 C62 C63 . . . . 178.3(4) ?
    C61 C62 C63 C64 . . . . 0.5(7) ?
    C62 C63 C64 C65 . . . . -0.9(7) ?
    C63 C64 C65 C66 . . . . 0.8(6) ?
    C62 C61 C66 C65 . . . . -0.2(6) ?
    C6 C61 C66 C65 . . . . -178.5(4) ?
    C64 C65 C66 C61 . . . . -0.2(6) ?
    O7 C7 C71 C72 . . . . -18.1(5) ?
    C4A C7 C71 C72 . . . . 162.8(4) ?
    O7 C7 C71 C76 . . . . 157.2(4) ?
    C4A C7 C71 C76 . . . . -21.9(6) ?
    C76 C71 C72 C73 . . . . 1.5(6) ?
    C7 C71 C72 C73 . . . . 177.0(4) ?
    C71 C72 C73 C74 . . . . -1.4(6) ?
    C72 C73 C74 C75 . . . . 0.1(7) ?
    C73 C74 C75 C76 . . . . 1.1(7) ?
    C74 C75 C76 C71 . . . . -1.0(6) ?
    C72 C71 C76 C75 . . . . -0.3(6) ?
    C7 C71 C76 C75 . . . . -175.6(4) ?
    O8 C8 C81 C86 . . . . -26.4(5) ?
    C4A C8 C81 C86 . . . . 153.8(4) ?
    O8 C8 C81 C82 . . . . 150.9(4) ?
    C4A C8 C81 C82 . . . . -28.9(6) ?
    C86 C81 C82 C83 . . . . 0.1(6) ?
    C8 C81 C82 C83 . . . . -177.2(4) ?
    C81 C82 C83 C84 . . . . -0.5(7) ?
    C82 C83 C84 C85 . . . . -0.3(7) ?
    C83 C84 C85 C86 . . . . 1.4(7) ?
    C84 C85 C86 C81 . . . . -1.9(6) ?
    C82 C81 C86 C85 . . . . 1.1(6) ?
    C8 C81 C86 C85 . . . . 178.5(4) ?
    C1A C1 O1 Hf1 . . . . -23.4(6) ?
    C11 C1 O1 Hf1 . . . . 158.0(2) ?
    C2A C3 O3 Hf1 . . . . 21.8(5) ?
    C31 C3 O3 Hf1 . . . . -158.7(2) ?
    C2A C4 O4 Hf1 . . . . -8.3(5) ?
    C41 C4 O4 Hf1 . . . . 174.0(2) ?
    C3A C5 O5 Hf1 . . . . -23.4(6) ?
    C51 C5 O5 Hf1 . . . . 159.9(2) ?
    C3A C6 O6 Hf1 . . . . 20.9(6) ?
    C61 C6 O6 Hf1 . . . . -161.4(2) ?
    C4A C7 O7 Hf1 . . . . -11.6(5) ?
    C71 C7 O7 Hf1 . . . . 169.4(2) ?
    C4A C8 O8 Hf1 . . . . 37.5(5) ?
    C81 C8 O8 Hf1 . . . . -142.4(3) ?
    C1A C2 O2 Hf1 . . . . 21.9(6) ?
    C21 C2 O2 Hf1 . . . . -160.4(3) ?
    C3 O3 Hf1 O2 . . . . -89.8(3) ?
    C3 O3 Hf1 O8 . . . . 127.1(3) ?
    C3 O3 Hf1 O6 . . . . 9.6(4) ?
    C3 O3 Hf1 O5 . . . . 53.0(3) ?
    C3 O3 Hf1 O7 . . . . 170.8(3) ?
    C3 O3 Hf1 O1 . . . . -154.0(3) ?
    C3 O3 Hf1 O4 . . . . -27.3(3) ?
    C2 O2 Hf1 O3 . . . . -93.3(3) ?
    C2 O2 Hf1 O8 . . . . 8.5(4) ?
    C2 O2 Hf1 O6 . . . . 123.3(3) ?
    C2 O2 Hf1 O5 . . . . 165.5(3) ?
    C2 O2 Hf1 O7 . . . . 50.4(3) ?
    C2 O2 Hf1 O1 . . . . -30.3(3) ?
    C2 O2 Hf1 O4 . . . . -157.8(4) ?
    C8 O8 Hf1 O3 . . . . 114.8(3) ?
    C8 O8 Hf1 O2 . . . . 2.1(4) ?
    C8 O8 Hf1 O6 . . . . -100.3(3) ?
    C8 O8 Hf1 O5 . . . . -163.6(3) ?
    C8 O8 Hf1 O7 . . . . -40.3(3) ?
    C8 O8 Hf1 O1 . . . . 40.6(3) ?
    C8 O8 Hf1 O4 . . . . 159.6(3) ?
    C6 O6 Hf1 O3 . . . . 13.0(4) ?
    C6 O6 Hf1 O2 . . . . 123.7(4) ?
    C6 O6 Hf1 O8 . . . . -93.3(3) ?
    C6 O6 Hf1 O5 . . . . -31.3(3) ?
    C6 O6 Hf1 O7 . . . . -155.5(4) ?
    C6 O6 Hf1 O1 . . . . 167.3(3) ?
    C6 O6 Hf1 O4 . . . . 49.8(3) ?
    C5 O5 Hf1 O3 . . . . -123.0(3) ?
    C5 O5 Hf1 O2 . . . . -10.6(4) ?
    C5 O5 Hf1 O8 . . . . 155.1(3) ?
    C5 O5 Hf1 O6 . . . . 32.2(3) ?
    C5 O5 Hf1 O7 . . . . 92.0(3) ?
    C5 O5 Hf1 O1 . . . . -166.0(3) ?
    C5 O5 Hf1 O4 . . . . -46.1(3) ?
    C7 O7 Hf1 O3 . . . . -16.6(4) ?
    C7 O7 Hf1 O2 . . . . -127.3(3) ?
    C7 O7 Hf1 O8 . . . . 28.0(3) ?
    C7 O7 Hf1 O6 . . . . 151.8(3) ?
    C7 O7 Hf1 O5 . . . . 89.9(3) ?
    C7 O7 Hf1 O1 . . . . -50.8(3) ?
    C7 O7 Hf1 O4 . . . . -169.7(3) ?
    C1 O1 Hf1 O3 . . . . 151.1(3) ?
    C1 O1 Hf1 O2 . . . . 30.9(3) ?
    C1 O1 Hf1 O8 . . . . -126.2(3) ?
    C1 O1 Hf1 O6 . . . . -13.4(4) ?
    C1 O1 Hf1 O5 . . . . -164.2(3) ?
    C1 O1 Hf1 O7 . . . . -49.2(3) ?
    C1 O1 Hf1 O4 . . . . 89.6(3) ?
    C4 O4 Hf1 O3 . . . . 20.3(3) ?
    C4 O4 Hf1 O2 . . . . 140.5(3) ?
    C4 O4 Hf1 O8 . . . . -25.4(4) ?
    C4 O4 Hf1 O6 . . . . -138.2(3) ?
    C4 O4 Hf1 O5 . . . . -61.2(3) ?
    C4 O4 Hf1 O7 . . . . -175.6(3) ?
    C4 O4 Hf1 O1 . . . . 80.4(3) ?
loop_
    _geom_hbond_atom_site_label_D
    _geom_hbond_atom_site_label_H
    _geom_hbond_atom_site_label_A
    _geom_hbond_site_symmetry_A
    _geom_hbond_distance_DH
    _geom_hbond_distance_HA
    _geom_hbond_distance_DA
    _geom_hbond_angle_DHA
    C43 H43 O6 1_565 0.95 2.6 3.538(5) 169.5
data_global
_journal_date_recd_electronic     2010-06-03
_journal_date_accepted     2010-07-30
_journal_name_full     'Acta Crystallographica, Section E'
_journal_year     2010
_journal_volume     66
_journal_issue      9
_journal_page_first     m1053
_journal_page_last     m1054
_journal_paper_category     QM
_journal_coeditor_code     BG2349
_publ_contact_author_name     ' Viljoen, J. Augustinus'
_publ_contact_author_address
;
Department of Chemistry
University of the Free State
P.O. Box 339
Bloemfontein
9300
South Africa
;
_publ_contact_author_email     'ViljoenJA@ufs.ac.za'
_publ_contact_author_fax     '+2751 401 2177'
_publ_contact_author_phone     '+2751 401 7530'
_publ_section_title
;
Tetrakis(1,3-diphenylpropane-1,3-dionato)hafnium(IV): a second monoclinic
 polymorph
;
loop_
    _publ_author_name
    _publ_author_address
    'Viljoen, J. Augustinus'
;
Department of Chemistry
University of the Free State
PO Box 339
Bloemfontein 9300
South Africa
;
    'Visser, Hendrik G.'
;
Department of Chemistry
University of the Free State
PO Box 339
Bloemfontein 9300
South Africa
;
    'Roodt, Andreas'
;
Department of Chemistry
University of the Free State
PO Box 339
Bloemfontein 9300
South Africa
;
