# Supplementary material for: Tetra­kis(1,3-diphenyl­propane-1,3-dionato)hafnium(IV)
Source: Acta Crystallogr Sect E Struct Rep Online. 2010 Aug 4;66(Pt 9):m1053–4. doi: 10.1107/S1600536810030400 (PMC3008122; doi:10.1107/S1600536810030400)
Supplement: Supplementary file 2 [file e-66-m1053-Isup2.hkl]

#
# h,k,l, Fc-squared, Fo-squared, sigma(Fo-squared) and status flag
#
data_I
_shelx_title ' 10RTV3_0ma in P2(1)/c'
_shelx_refln_list_code          4
_shelx_F_calc_maximum      530.73
_exptl_crystal_F_000      2160.00
_reflns_d_resolution_high  0.7570
 
loop_
 _symmetry_equiv_pos_as_xyz
 'x, y, z'
 '-x, y+1/2, -z+1/2'
 '-x, -y, -z'
 'x, -y-1/2, z-1/2'
 
_cell_length_a    24.8456
_cell_length_b    10.2236
_cell_length_c    19.3155
_cell_angle_alpha  90.000
_cell_angle_beta  101.618
_cell_angle_gamma  90.000
 
_shelx_F_squared_multiplier     1.000
 
loop_
 _refln_index_h
 _refln_index_k
 _refln_index_l
 _refln_F_squared_calc
 _refln_F_squared_meas
 _refln_F_squared_sigma
 _refln_observed_status
   1   0   0      560.88        0.00      1.49 o
   2   0   0   281669.75      -21.49     10.75 o
   3   0   0      135.22      -11.75      5.88 o
   4   0   0    99844.52   132199.11   3674.95 o
   5   0   0     2050.64     2078.19     75.77 o
   6   0   0    18409.76    16156.40    364.11 o
   7   0   0     1632.24     1437.38    134.80 o
   8   0   0    53488.32    59562.91   1219.97 o
   9   0   0     1527.13     1355.48     79.61 o
  10   0   0     1341.11      739.17     57.03 o
  11   0   0     2342.22     2122.74    124.43 o
  12   0   0    44683.27    46492.55    824.52 o
  13   0   0     5112.15     4746.23    151.64 o
  14   0   0    28512.47    28060.61    545.48 o
  15   0   0     4403.82     4371.98    289.09 o
  16   0   0    29275.28    28950.48    596.80 o
  17   0   0     5454.04     5384.32    184.64 o
  18   0   0    14870.56    14495.66    352.00 o
  19   0   0     3250.47     2968.02    146.68 o
  20   0   0    14820.90    14034.47    404.79 o
  21   0   0     7026.84     7015.44    291.67 o
  22   0   0    25465.44    24790.13    678.95 o
  23   0   0     2682.24     2984.85    314.52 o
  24   0   0     7766.09     8606.13    532.64 o
  25   0   0     3784.26     3392.95    356.60 o
  26   0   0     6206.84     5937.68    470.58 o
  27   0   0     6649.89     6993.89    518.84 o
  28   0   0     4936.47     5832.05    490.53 o
  29   0   0     9577.03     8875.45    602.19 o
  30   0   0     8444.13     8289.95    460.50 o
  31   0   0     4398.63     4350.09    356.21 o
  32   0   0     2275.45     2537.81    391.07 o
   1   1   0     1854.35       -5.17      2.58 o
   2   1   0     1176.40       -6.83      3.41 o
   3   1   0      753.46      592.88     50.10 o
   4   1   0     1939.02     1771.42     32.48 o
   5   1   0     3374.80     3406.77     54.09 o
   6   1   0      326.26      333.62     20.04 o
   7   1   0      425.19      452.28     25.23 o
   8   1   0      525.33      611.76     39.80 o
   9   1   0     2164.19     2279.17     62.45 o
  10   1   0       83.49       89.10     25.54 o
  11   1   0     4152.63     4498.11    105.72 o
  12   1   0     5741.50     6013.86    130.16 o
  13   1   0      313.18      270.49     37.97 o
  14   1   0        0.23       46.70     37.04 o
  15   1   0       13.33      -12.48     32.58 o
  16   1   0      405.91      461.61     54.97 o
  17   1   0        0.75      -13.80     40.39 o
  18   1   0      362.35      417.71     50.11 o
  19   1   0      253.22      190.01     43.64 o
  20   1   0      833.20      764.10     83.79 o
  21   1   0        7.08      101.14     52.28 o
  22   1   0      513.76      574.47     79.33 o
  23   1   0        1.51      -23.91     69.89 o
  24   1   0      207.26      251.62    112.14 o
  25   1   0       50.90       -6.25     75.86 o
  26   1   0       52.95      -13.96     83.28 o
  27   1   0       67.83       11.86    108.73 o
  28   1   0      152.80      119.90    105.83 o
  29   1   0      154.51      168.63    148.83 o
  30   1   0       34.34       45.63    108.64 o
  31   1   0      181.05      269.85    126.27 o
  32   1   0       11.06      125.22    139.15 o
   0   2   0   167922.89   279070.59   5599.67 o
   1   2   0    61033.98    76526.62    901.82 o
   2   2   0   140763.89   220923.48   2793.70 o
   3   2   0     2316.46     1713.24     45.21 o
   4   2   0    25928.38    26036.21    291.55 o
   5   2   0      407.10      358.57     22.42 o
   6   2   0    72863.30    84786.78    829.05 o
   7   2   0     5637.94     4979.23     85.29 o
   8   2   0    48018.19    52099.39    596.54 o
   9   2   0     7902.08     7187.71    121.53 o
  10   2   0    27284.84    26978.83    341.41 o
  11   2   0    56050.57    63902.22    798.01 o
  12   2   0    16857.40    15070.07    295.05 o
  13   2   0    13535.62    13665.02    209.80 o
  14   2   0    36876.46    36422.57    491.72 o
  15   2   0    10822.80    10799.61    197.18 o
  16   2   0    29463.18    30104.98    430.06 o
  17   2   0     2214.87     2251.36    107.92 o
  18   2   0    18351.89    17379.28    291.32 o
  19   2   0     2758.84     2895.50    219.10 o
  20   2   0    18875.77    18584.95    493.35 o
  21   2   0    12408.16    12112.85    352.02 o
  22   2   0    11606.37    10666.97    380.27 o
  23   2   0     1903.45     1933.08    187.88 o
  24   2   0    12197.58    11897.88    392.30 o
  25   2   0     3310.73     3685.38    389.74 o
  26   2   0     7608.27     7381.20    318.54 o
  27   2   0     3053.24     2813.55    265.17 o
  28   2   0     7775.98     7802.26    341.95 o
  29   2   0     5016.30     5785.44    305.70 o
  30   2   0     5221.64     5848.64    399.94 o
  31   2   0     2757.17     2631.56    236.78 o
   1   3   0    12687.60    13669.21    197.27 o
   2   3   0     8647.25     8198.90    142.97 o
   3   3   0      387.54      416.64     27.60 o
   4   3   0     2013.40     2193.57     59.12 o
   5   3   0      343.64      266.35     43.11 o
   6   3   0      136.91      178.49     23.95 o
   7   3   0      223.66      273.09     38.56 o
   8   3   0     1302.22     1361.04     49.99 o
   9   3   0     4132.41     4706.12    116.26 o
  10   3   0      645.48      717.29     47.79 o
  11   3   0     1102.62     1175.89     58.54 o
  12   3   0     3453.90     3538.58     99.38 o
  13   3   0      786.01      824.26     57.14 o
  14   3   0      290.64      535.71    109.26 o
  15   3   0      300.94      326.60     45.89 o
  16   3   0      299.80      289.98     46.07 o
  17   3   0      147.27       90.68     42.49 o
  18   3   0      708.77      814.70    100.55 o
  19   3   0      936.64     1107.86    190.00 o
  20   3   0      138.05       93.23     63.08 o
  21   3   0      278.78      327.64     82.99 o
  22   3   0      508.39      499.96    125.04 o
  23   3   0     3434.80     2701.01    240.40 o
  24   3   0        2.01      134.81    111.04 o
  25   3   0     1829.93     1722.75    215.88 o
  26   3   0        4.52      -48.93    125.00 o
  27   3   0       34.80      -12.72     93.12 o
  28   3   0      621.36      811.08    154.70 o
  29   3   0      189.22      349.47    130.31 o
  30   3   0      587.80      902.84    166.13 o
  31   3   0      324.76      390.85    167.67 o
   0   4   0    59549.37    64758.93   1124.37 o
   1   4   0    11348.96    11894.37    208.42 o
   2   4   0    92097.91   110079.62   1226.87 o
   3   4   0      107.61       77.07     23.18 o
   4   4   0    73818.99    82734.95    999.53 o
   5   4   0      148.42      136.26     25.45 o
   6   4   0    71663.77    81432.35    926.59 o
   7   4   0     2253.22     2248.71    118.85 o
   8   4   0    54940.38    59229.18    770.32 o
   9   4   0     2214.15     2103.51     75.66 o
  10   4   0    44703.01    47145.08    638.20 o
  11   4   0     7522.80     7272.06    152.92 o
  12   4   0    31806.39    32427.72    457.50 o
  13   4   0     7805.13     7949.67    176.02 o
  14   4   0    26919.44    28180.71    417.97 o
  15   4   0     5248.97     5360.32    170.79 o
  16   4   0    13974.27    14391.86    288.63 o
  17   4   0       81.07      115.64     46.89 o
  18   4   0    15726.95    14818.23    347.32 o
  19   4   0     3144.41     3014.94    204.34 o
  20   4   0    10043.31     9323.11    302.18 o
  21   4   0     1896.20     2074.66    242.39 o
  22   4   0    13603.56    12288.53    486.41 o
  23   4   0     7352.55     7801.08    391.66 o
  24   4   0     8340.12     8476.90    415.72 o
  25   4   0     4033.93     4438.24    315.58 o
  26   4   0    10688.93    10316.79    768.23 o
  27   4   0     4437.57     4374.64    333.12 o
  28   4   0     5127.80     4831.71    284.56 o
  29   4   0     2256.17     1798.89    207.30 o
  30   4   0     3563.17     3546.92    269.52 o
   1   5   0     8441.45     8684.23    169.95 o
   2   5   0     2808.79     3201.95     88.38 o
   3   5   0     4046.48     4717.66    104.61 o
   4   5   0     1282.36     1390.89     56.91 o
   5   5   0      156.65       95.08     28.51 o
   6   5   0       72.68      138.07     33.83 o
   7   5   0     2142.65     2051.34    112.22 o
   8   5   0       77.03      148.93     35.46 o
   9   5   0       45.18       74.97     30.81 o
  10   5   0      290.97      429.11     64.28 o
  11   5   0       68.31       54.71     38.21 o
  12   5   0      596.27      691.95     63.64 o
  13   5   0       33.45       81.08     39.38 o
  14   5   0      902.81      911.82     82.35 o
  15   5   0      153.91      184.26     52.64 o
  16   5   0      257.74      242.75     62.46 o
  17   5   0     5868.32     6089.90    206.02 o
  18   5   0        8.27      -31.51     52.17 o
  19   5   0      928.49      900.44     99.06 o
  20   5   0       88.18      177.09     83.77 o
  21   5   0     2126.26     1946.33    173.41 o
  22   5   0        9.93      -12.55     90.08 o
  23   5   0     3826.29     3817.73    305.48 o
  24   5   0      364.03      491.83    209.67 o
  25   5   0      330.07      463.34    153.38 o
  26   5   0      269.23      212.86    210.68 o
  27   5   0       18.97      178.25    135.37 o
  28   5   0      233.36      311.53    155.38 o
  29   5   0      921.29     1288.96    465.28 o
   0   6   0    60630.51    63337.89   1349.62 o
   1   6   0      360.33      279.58     54.12 o
   2   6   0    62423.39    66601.84   1153.84 o
   3   6   0     2814.01     2905.25    114.74 o
   4   6   0    69914.26    77645.13   1069.67 o
   5   6   0      345.56      398.58     50.58 o
   6   6   0    27045.87    25873.49    420.41 o
   7   6   0     3278.01     3172.20    111.77 o
   8   6   0    30554.81    30828.29    489.58 o
   9   6   0     3300.64     2997.44    111.91 o
  10   6   0    28363.23    28084.40    461.80 o
  11   6   0     3718.29     3504.41    143.08 o
  12   6   0    13206.86    13103.87    509.55 o
  13   6   0     3527.08     3351.10    180.15 o
  14   6   0     7417.21     7154.90    219.78 o
  15   6   0      128.50       31.09     51.08 o
  16   6   0    13409.79    13022.23    404.20 o
  17   6   0     5521.72     5454.14    205.54 o
  18   6   0     9745.87     9503.12    279.22 o
  19   6   0     4118.91     4075.44    231.89 o
  20   6   0    17033.44    17496.02    510.55 o
  21   6   0     5747.62     5537.31    285.66 o
  22   6   0     6173.21     5903.00    291.70 o
  23   6   0     3547.81     3763.23    287.20 o
  24   6   0     6887.36     6571.75    386.85 o
  25   6   0     6051.12     6517.40    395.32 o
  26   6   0     6314.57     6047.19    393.39 o
  27   6   0     1578.72     1528.62    240.09 o
  28   6   0     5061.66     5243.56    389.54 o
   1   7   0     1151.66     1160.12    108.01 o
   2   7   0        5.06       56.95     57.61 o
   3   7   0     3574.00     3424.13    172.08 o
   4   7   0     1317.18     1377.55    117.99 o
   5   7   0     3287.56     3161.36    213.58 o
   6   7   0       37.37      107.02     47.58 o
   7   7   0     1214.39     1166.76     91.19 o
   8   7   0       41.67       99.11     48.59 o
   9   7   0     4448.29     4977.62    176.57 o
  10   7   0      102.04      104.83     51.86 o
  11   7   0     1783.13     1853.63    137.57 o
  12   7   0     1039.09      981.40     95.48 o
  13   7   0     3255.59     3236.09    177.17 o
  14   7   0     1565.18     1678.41    121.43 o
  15   7   0     3900.71     3867.37    175.62 o
  16   7   0     2177.00     2122.83    139.31 o
  17   7   0     9260.49     8567.87    325.42 o
  18   7   0      113.00       18.51     77.24 o
  19   7   0      949.72     1023.91    142.79 o
  20   7   0      375.44      430.90    113.46 o
  21   7   0     2317.28     2365.32    206.69 o
  22   7   0      320.72      365.05    121.49 o
  23   7   0      121.43      113.65    102.37 o
  24   7   0       26.06     -100.93     92.91 o
  25   7   0      240.87      356.75    154.45 o
  26   7   0       13.09      228.50    161.61 o
  27   7   0       15.08      325.79    201.28 o
   0   8   0    22518.04    22052.60    828.64 o
   1   8   0       61.20      110.78     68.92 o
   2   8   0    19173.73    18170.14    509.36 o
   3   8   0      213.25      248.40    133.89 o
   4   8   0    20737.72    19904.79    461.82 o
   5   8   0     1552.81     1353.26    102.46 o
   6   8   0    12222.14    11900.55    297.90 o
   7   8   0      166.01      213.39     59.66 o
   8   8   0    16109.89    16223.83    371.40 o
   9   8   0     1443.81     1509.95    129.37 o
  10   8   0    20367.66    19468.07    475.17 o
  11   8   0     2452.68     2297.02    244.38 o
  12   8   0    17576.27    18098.90    415.08 o
  13   8   0     4498.72     4016.71    222.14 o
  14   8   0    12582.60    12320.99    332.47 o
  15   8   0     3409.48     3056.77    206.06 o
  16   8   0     6804.09     6514.44    401.42 o
  17   8   0     7526.50     7188.64    311.41 o
  18   8   0     9390.58     9157.84    486.72 o
  19   8   0     7156.61     7095.71    324.37 o
  20   8   0     5432.54     4919.26    517.50 o
  21   8   0     1238.90     1599.73    185.23 o
  22   8   0     5720.12     5425.28    305.64 o
  23   8   0      590.17      649.12    147.87 o
  24   8   0     5084.37     5808.46    408.09 o
  25   8   0      492.28      405.38    144.36 o
   1   9   0      341.19      288.60     88.81 o
   2   9   0      101.76       53.54     76.53 o
   3   9   0      274.76      254.49     76.26 o
   4   9   0      584.54      545.15    123.11 o
   5   9   0     4574.26     4596.40    298.51 o
   6   9   0      144.04      256.59     69.48 o
   7   9   0     2598.00     2746.65    221.99 o
   8   9   0     1062.14     1094.56    109.91 o
   9   9   0     4906.71     4627.37    216.37 o
  10   9   0        6.86      -39.80     58.16 o
  11   9   0     3673.92     3969.63    185.55 o
  12   9   0      578.08      585.35    116.34 o
  13   9   0     1865.88     2048.91    181.00 o
  14   9   0     1650.96     1414.78    160.07 o
  15   9   0      322.46      140.73     96.01 o
  16   9   0      295.34      143.93    102.48 o
  17   9   0     1819.63     1609.46    179.04 o
  18   9   0      199.83      312.25    140.19 o
  19   9   0      526.73      612.40    137.21 o
  20   9   0      431.17      476.91    135.46 o
  21   9   0     1676.17     1622.80    195.57 o
  22   9   0      237.25      307.02    135.08 o
  23   9   0     1861.12     1989.14    326.23 o
   0  10   0    18773.41    17293.26    753.36 o
   1  10   0      137.45       64.24     95.91 o
   2  10   0    24117.37    23541.55    561.66 o
   3  10   0       12.30       -0.71     70.89 o
   4  10   0    10187.26    10359.94    405.44 o
   5  10   0      882.02      990.99    122.72 o
   6  10   0    20307.38    19405.21    572.28 o
   7  10   0      760.50      730.45    111.36 o
   8  10   0    13239.98    13264.93    357.90 o
   9  10   0      386.24      492.87    112.87 o
  10  10   0     8549.43     8218.94    730.77 o
  11  10   0      404.26      584.13    125.69 o
  12  10   0     7855.60     7562.14    330.09 o
  13  10   0      123.09      138.28     96.25 o
  14  10   0     3922.70     4058.76    257.20 o
  15  10   0      259.11      280.72    147.38 o
  16  10   0     2793.49     3231.90    244.85 o
  17  10   0      947.35     1106.54    172.26 o
  18  10   0     5260.87     4942.91    300.38 o
  19  10   0     2155.48     2379.45    389.24 o
  20  10   0     6486.35     6415.72    346.85 o
  21  10   0     1619.14     2071.81    273.55 o
   1  11   0     3025.54     3283.34    197.26 o
   2  11   0       14.16      109.31     95.22 o
   3  11   0     4456.03     4745.29    420.01 o
   4  11   0      824.04      892.12    162.70 o
   5  11   0     1073.38     1110.06    181.21 o
   6  11   0      395.94      369.70    189.96 o
   7  11   0     2770.76     2656.75    236.83 o
   8  11   0       23.96      283.75    120.40 o
   9  11   0      937.33      988.63    177.69 o
  10  11   0      115.79      298.08    114.03 o
  11  11   0     3106.04     2833.73    431.20 o
  12  11   0      469.49      441.93    128.87 o
  13  11   0     2748.52     2307.13    260.20 o
  14  11   0       52.23      114.44    113.79 o
  15  11   0     1681.10     1625.10    199.19 o
  16  11   0      346.45      143.39    118.82 o
  17  11   0      150.66      171.09    119.94 o
  18  11   0      286.35      429.68    170.05 o
   0  12   0     7537.67     7528.28    573.62 o
   1  12   0       23.32      134.88    163.93 o
   2  12   0     7004.35     7245.22    581.63 o
   3  12   0        1.58      -68.48    143.18 o
   4  12   0     7103.48     8400.68    631.88 o
   5  12   0     1345.37     1242.83    311.75 o
   6  12   0     6950.51     6821.35    594.07 o
   7  12   0     1724.37     2176.90    395.04 o
   8  12   0     7246.15     6682.78    608.86 o
   9  12   0      875.82      614.82    263.79 o
  10  12   0     3576.01     3393.92    483.36 o
  11  12   0      877.43      677.13    276.25 o
  12  12   0     2217.21     2648.04    463.88 o
  13  12   0      545.77      781.81    232.59 o
  14  12   0      869.68      567.02    309.47 o
   1  13   0      978.54      853.59    270.05 o
   2  13   0       29.23      125.27    137.53 o
   3  13   0     1640.09     1883.41    384.58 o
   4  13   0      203.03      128.68    201.32 o
   5  13   0     2867.50     2323.07    410.08 o
   6  13   0      246.94       83.02    203.41 o
   7  13   0     1844.01     1014.66    324.36 o
   8  13   0       46.18     -116.21    178.46 o
 -32   1   1     4248.01     4413.52    673.34 o
 -31   1   1     6548.62     5941.01    338.14 o
 -30   1   1     3768.06     3512.73    252.57 o
 -29   1   1     6343.13     6217.59    326.31 o
 -28   1   1     7244.18     7427.52    400.85 o
 -27   1   1    13650.08    13230.16    642.11 o
 -26   1   1     8975.54     8355.50    326.66 o
 -25   1   1     6463.09     6544.96    285.52 o
 -24   1   1     6356.60     6358.70    368.50 o
 -23   1   1     5030.31     5243.57    238.78 o
 -22   1   1     1921.63     2004.53    114.66 o
 -21   1   1     6755.01     6290.22    156.59 o
 -20   1   1     3646.14     3392.39    112.28 o
 -19   1   1    14015.93    13854.71    243.53 o
 -18   1   1     4727.92     4846.15    200.86 o
 -17   1   1    29703.47    28809.41    442.52 o
 -16   1   1     5123.87     5204.49    131.86 o
 -15   1   1    29746.98    29879.16    624.17 o
 -14   1   1     5502.62     5593.99    129.48 o
 -13   1   1    68785.00    79503.95   1041.64 o
 -12   1   1     6326.51     6199.66    129.68 o
 -11   1   1    87792.46   104231.22   1331.87 o
 -10   1   1     5129.14     5292.69    137.93 o
  -9   1   1    19661.64    18826.42    256.16 o
  -8   1   1     2180.60     2072.34     54.95 o
  -7   1   1    35993.28    37967.61    438.65 o
  -6   1   1     3361.57     2985.89     65.54 o
  -5   1   1   111854.20   159337.52   1707.26 o
  -4   1   1    15833.30    16608.74    200.90 o
  -2   1   1      104.58       -9.96      4.98 o
  -1   1   1   107186.42       -3.36      3.73 o
   0   1   1      141.03       -4.87      2.44 o
   1   1   1   131415.00       -9.39      4.70 o
   2   1   1      383.57      -46.00     23.00 o
   3   1   1    89713.01   121379.52   2605.21 o
   4   1   1    19438.44    22299.61    231.84 o
   5   1   1    68765.67    80765.91    778.97 o
   6   1   1      404.36      316.02     21.86 o
   7   1   1    23958.04    23067.16    281.03 o
   8   1   1     5321.07     4981.05    133.33 o
   9   1   1    14932.73    12936.90    225.48 o
  10   1   1    16186.91    15403.63    246.56 o
  11   1   1    33457.99    33011.86    551.73 o
  12   1   1    32802.76    36345.13    516.47 o
  13   1   1    41483.02    42293.96    596.23 o
  14   1   1     2881.59     2733.24     93.79 o
  15   1   1    23904.61    23936.25    379.59 o
  16   1   1     6018.63     5749.71    146.05 o
  17   1   1    28255.61    29428.73    422.40 o
  18   1   1     3906.96     3740.16    126.62 o
  19   1   1    10046.72     9636.44    242.32 o
  20   1   1     4275.07     4161.14    192.71 o
  21   1   1    10010.53     9032.96    243.95 o
  22   1   1    11174.51    10877.20    278.86 o
  23   1   1    15309.41    14599.69    434.52 o
  24   1   1     7162.14     6987.74    290.83 o
  25   1   1     9549.33     9338.99    349.25 o
  26   1   1     5742.07     5962.09    289.07 o
  27   1   1    12912.37    13260.26    466.26 o
  28   1   1     4372.88     4728.14    276.19 o
  29   1   1     8853.10     8552.31    363.75 o
  30   1   1     4579.32     4427.85    507.89 o
  31   1   1     4669.14     4473.53    327.98 o
 -32   2   1       12.78      195.06    146.73 o
 -31   2   1      455.88      557.01    149.75 o
 -30   2   1      158.10      216.19    122.44 o
 -29   2   1      879.35      747.96    144.87 o
 -28   2   1       93.59       89.32     95.73 o
 -27   2   1      616.13      523.90    124.71 o
 -26   2   1       77.67       67.63     88.65 o
 -25   2   1      111.58       77.87     85.56 o
 -24   2   1      400.74      368.58     99.30 o
 -23   2   1      988.95      707.34    143.47 o
 -22   2   1      224.70      197.75    104.16 o
 -21   2   1     1795.93     1708.16    132.04 o
 -20   2   1      544.19      718.20     94.04 o
 -19   2   1     4029.19     3485.96    147.23 o
 -18   2   1        4.16       -6.25     37.23 o
 -17   2   1     1134.95     1251.68     77.14 o
 -16   2   1     1606.96     1576.50     80.49 o
 -15   2   1     2322.40     2432.21     93.83 o
 -14   2   1      419.53      471.88     45.48 o
 -13   2   1     8089.29     7990.34    155.61 o
 -12   2   1       19.83       70.23     27.41 o
 -11   2   1        1.75       49.66     27.68 o
 -10   2   1     1725.12     1851.21     73.78 o
  -9   2   1      221.47      270.83     27.07 o
  -8   2   1     3564.41     3993.00     78.83 o
  -7   2   1     5394.98     5227.44     86.08 o
  -6   2   1      238.78      341.14     23.45 o
  -5   2   1     1284.02     1331.70     54.04 o
  -4   2   1     1160.44     1033.57     28.49 o
  -3   2   1    27825.48    32047.53    397.50 o
  -2   2   1    36751.90    43653.43    527.95 o
  -1   2   1      778.58      644.80     30.91 o
   0   2   1     8151.30     9035.79    140.46 o
   1   2   1    30684.79    35527.64    405.10 o
   2   2   1    39580.95    50357.89    498.74 o
   3   2   1        2.30      -24.37     15.44 o
   4   2   1      148.28       70.78     15.56 o
   5   2   1      784.73      855.24     30.76 o
   6   2   1      680.69      599.54     30.11 o
   7   2   1        0.29       -9.94     15.36 o
   8   2   1       59.84       74.23     19.53 o
   9   2   1      318.88      343.42     29.21 o
  10   2   1     2262.77     2783.82     88.09 o
  11   2   1       40.04       63.24     24.70 o
  12   2   1     1727.00     1554.08     68.79 o
  13   2   1      372.20      353.53     41.20 o
  14   2   1     1203.25     1277.10     65.11 o
  15   2   1      441.56      489.41     49.22 o
  16   2   1        3.14       -3.24     31.50 o
  17   2   1       50.28       85.31     43.96 o
  18   2   1      119.73      143.97     54.04 o
  19   2   1     4575.96     4629.50    175.11 o
  20   2   1     2133.54     2132.46    166.47 o
  21   2   1      933.56     1039.91     89.16 o
  22   2   1      120.60       58.23     54.84 o
  23   2   1      547.34      490.00    103.65 o
  24   2   1       20.57      -35.06     74.78 o
  25   2   1        1.06      -15.47     84.23 o
  26   2   1       46.90      -55.71     79.83 o
  27   2   1      345.20      158.43    207.30 o
  28   2   1       45.42       57.07    104.09 o
  29   2   1      127.49      171.87    115.71 o
  30   2   1      258.93      105.15    119.69 o
  31   2   1       15.41      141.95    129.66 o
 -31   3   1     2961.55     3325.30    258.72 o
 -30   3   1     3164.49     3151.95    249.51 o
 -29   3   1     5292.96     4862.76    285.54 o
 -28   3   1     4078.52     4038.89    410.80 o
 -27   3   1     6600.47     6672.82    392.06 o
 -26   3   1     5412.02     5514.41    344.29 o
 -25   3   1    12279.78    11775.77    543.77 o
 -24   3   1     2454.61     2366.59    232.05 o
 -23   3   1    10426.23    10372.68    606.13 o
 -22   3   1      519.33      724.78    418.43 o
 -21   3   1    19343.26    20073.50    622.64 o
 -20   3   1     2243.06     2286.90    124.96 o
 -19   3   1    27322.48    26923.54    453.54 o
 -18   3   1     5036.65     5012.14    150.99 o
 -17   3   1    28179.04    27321.97    413.60 o
 -16   3   1      888.18      903.49     92.79 o
 -15   3   1    31341.82    31766.50    454.60 o
 -14   3   1     1681.34     1371.80     68.92 o
 -13   3   1    35427.22    36828.18    732.39 o
 -12   3   1     8280.91     8111.65    159.11 o
 -11   3   1    36065.97    35896.59    481.33 o
 -10   3   1    52607.65    61116.06    714.34 o
  -9   3   1    37962.36    38182.84    433.78 o
  -8   3   1    23750.21    24377.28    389.70 o
  -7   3   1    48238.30    50368.89    587.16 o
  -6   3   1     7192.61     7193.89    125.50 o
  -5   3   1    22940.06    21743.32    293.14 o
  -4   3   1     1032.52      999.94     45.80 o
  -3   3   1   137561.52   187947.56   2030.86 o
  -2   3   1       98.16      131.77     22.07 o
  -1   3   1    51881.20    54150.82    714.56 o
   0   3   1     1516.30     1483.60     50.19 o
   1   3   1   216417.66   341891.72   3964.03 o
   2   3   1     6992.29     7060.24    126.59 o
   3   3   1    69989.19    82949.25    928.02 o
   4   3   1     3394.91     3622.34    100.06 o
   5   3   1    38849.40    40248.88    417.02 o
   6   3   1     2750.24     2444.87     63.10 o
   7   3   1    45956.41    47618.59    525.58 o
   8   3   1    26023.98    26730.10    320.64 o
   9   3   1    45383.36    47020.81    527.06 o
  10   3   1    35126.09    38641.04    513.20 o
  11   3   1    28008.33    26814.85    382.89 o
  12   3   1    10252.40    10276.76    191.16 o
  13   3   1    27854.57    28030.15    406.32 o
  14   3   1     8856.25     8929.97    182.19 o
  15   3   1    22361.08    21833.97    344.34 o
  16   3   1     2244.08     2395.12    116.70 o
  17   3   1    20549.94    19473.94    464.08 o
  18   3   1     4053.88     4370.50    473.81 o
  19   3   1    25860.24    25537.60    585.41 o
  20   3   1     3372.70     3249.33    260.05 o
  21   3   1    27480.75    26349.61    612.68 o
  22   3   1     7130.83     8208.65    382.67 o
  23   3   1    15426.92    13598.14    980.60 o
  24   3   1     7924.89     7976.09    394.36 o
  25   3   1     5677.94     5716.46    345.70 o
  26   3   1     5824.22     5794.06    287.32 o
  27   3   1     8361.53     8344.55    353.16 o
  28   3   1     3025.29     3260.93    242.01 o
  29   3   1     6301.12     6783.89    415.29 o
  30   3   1     5597.92     5930.18    420.15 o
  31   3   1     3354.20     3248.74    557.09 o
 -30   4   1      286.92      531.53    143.08 o
 -29   4   1       30.86      -96.93    102.98 o
 -28   4   1      204.42      286.99    207.55 o
 -27   4   1      189.74      362.50    200.29 o
 -26   4   1        5.86      -26.74    109.55 o
 -25   4   1      117.02      247.06    126.15 o
 -24   4   1       90.48       21.29     98.69 o
 -23   4   1      261.23      286.70    117.68 o
 -22   4   1       14.84       18.08     94.73 o
 -21   4   1        3.61      168.90     99.79 o
 -20   4   1      811.03      795.56     92.65 o
 -19   4   1      623.43      838.58     80.19 o
 -18   4   1     5322.89     5624.62    167.45 o
 -17   4   1       89.29      149.31     42.25 o
 -16   4   1     3335.19     3281.24    112.57 o
 -15   4   1     3330.66     3310.87    110.14 o
 -14   4   1     1291.78     1335.91     72.21 o
 -13   4   1       99.71      200.12     38.07 o
 -12   4   1       22.23       75.85     31.54 o
 -11   4   1      111.37      274.88     37.87 o
 -10   4   1     1378.83     1408.06     63.82 o
  -9   4   1     2193.87     2341.79     84.42 o
  -8   4   1     1518.03     1476.18     62.65 o
  -7   4   1     1247.93     1277.74     67.36 o
  -6   4   1     2975.11     3126.64     77.28 o
  -5   4   1     1246.79     1228.23     48.98 o
  -4   4   1     3224.32     3071.39    110.86 o
  -3   4   1       42.54       94.50     22.78 o
  -2   4   1    11126.61    11314.56    171.80 o
  -1   4   1      976.87      856.62     41.17 o
   0   4   1      573.59      470.45     35.52 o
   1   4   1      853.40      884.02     42.73 o
   2   4   1      874.26      815.02     42.81 o
   3   4   1      146.54      152.52     18.64 o
   4   4   1     1319.65     1345.20     65.03 o
   5   4   1     3025.52     3093.82     80.94 o
   6   4   1     4234.78     3972.70     90.60 o
   7   4   1       11.70        6.16     20.92 o
   8   4   1     3220.51     3773.34     73.20 o
   9   4   1     1159.56     1387.66     53.28 o
  10   4   1      619.99      540.15     47.62 o
  11   4   1      441.65      601.83     51.07 o
  12   4   1     2653.78     2544.57     93.14 o
  13   4   1      807.37      866.68     63.36 o
  14   4   1     3602.20     3440.58    126.56 o
  15   4   1      186.28      272.81     51.80 o
  16   4   1      522.34      571.99     74.78 o
  17   4   1     1137.67     1212.97    101.63 o
  18   4   1     4172.77     3942.09    165.59 o
  19   4   1     1503.68     1453.06    182.20 o
  20   4   1      330.73      417.50     89.31 o
  21   4   1     1729.39     1594.91    187.42 o
  22   4   1      547.09      438.98    240.88 o
  23   4   1      223.86      243.37    118.80 o
  24   4   1      415.56      370.64    280.28 o
  25   4   1       85.44       85.46    120.52 o
  26   4   1     1157.20      993.58    186.92 o
  27   4   1        3.03       61.91    104.06 o
  28   4   1      823.51      703.38    151.05 o
  29   4   1      270.03      280.68    133.21 o
  30   4   1      242.16      364.94    142.50 o
 -30   5   1     3487.00     3620.06    424.91 o
 -29   5   1     2613.32     2709.74    459.91 o
 -28   5   1     5787.63     6301.21    786.37 o
 -27   5   1     7028.18     7968.68    442.75 o
 -26   5   1     6285.20     6800.94    401.64 o
 -25   5   1     6522.23     7120.12    397.17 o
 -24   5   1     8522.21     8861.93    424.74 o
 -23   5   1     6146.74     6434.32    358.73 o
 -22   5   1     5484.22     5477.97    269.22 o
 -21   5   1    10798.83    10340.41    484.85 o
 -20   5   1     4199.26     3600.16    259.65 o
 -19   5   1    11075.66    10126.30    282.38 o
 -18   5   1     4663.08     4727.80    183.32 o
 -17   5   1     6775.11     6192.55    180.17 o
 -16   5   1     1365.11     1408.04    114.60 o
 -15   5   1     8396.49     8799.42    210.75 o
 -14   5   1     3215.42     2864.62    105.24 o
 -13   5   1    21122.51    21445.50    405.48 o
 -12   5   1     2450.79     2383.57     97.39 o
 -11   5   1    27528.61    27439.58    403.60 o
 -10   5   1     3566.91     3333.86    151.96 o
  -9   5   1    36718.24    36567.22    549.45 o
  -8   5   1     3555.54     3646.83    110.53 o
  -7   5   1    40299.19    40341.22    590.59 o
  -6   5   1      140.07      140.77     34.51 o
  -5   5   1    43613.16    44906.95    642.80 o
  -4   5   1     3800.66     4228.00     89.24 o
  -3   5   1    26314.22    25269.65    337.21 o
  -2   5   1      279.77      218.17     32.48 o
  -1   5   1    53330.21    57008.05    721.81 o
   0   5   1     1027.79     1222.79     60.24 o
   1   5   1    71701.34    78845.34   1073.33 o
   2   5   1      782.73      984.24     57.40 o
   3   5   1    78020.49    87652.18   1088.04 o
   4   5   1     4102.08     4687.37    103.44 o
   5   5   1    33185.77    33229.68    452.62 o
   6   5   1      220.98      208.24     37.87 o
   7   5   1    41491.47    41371.70    607.55 o
   8   5   1     4007.21     3867.77    116.84 o
   9   5   1    31880.97    31268.95    488.15 o
  10   5   1     2441.92     2425.29    145.57 o
  11   5   1    33357.93    33116.56    627.43 o
  12   5   1     8492.88     8495.90    162.47 o
  13   5   1    13926.63    14332.38    338.32 o
  14   5   1     5898.77     6255.43    413.86 o
  15   5   1     7544.31     7646.47    225.61 o
  16   5   1      894.67      943.99     92.37 o
  17   5   1     3958.14     3646.36    164.60 o
  18   5   1     7150.80     6466.48    220.73 o
  19   5   1    10884.66    10132.18    290.04 o
  20   5   1     8773.29     8436.77    321.38 o
  21   5   1    11924.08    11871.12    479.15 o
  22   5   1     4448.06     5223.15    324.68 o
  23   5   1     5717.28     5952.47    911.28 o
  24   5   1     2865.30     3213.35    279.19 o
  25   5   1     8583.71     7669.13   1028.30 o
  26   5   1     3600.50     3646.10    551.17 o
  27   5   1     8816.20     8806.02    472.34 o
  28   5   1     3213.31     2956.81    306.22 o
  29   5   1     4857.52     4723.58    371.38 o
 -29   6   1      213.03      211.70    203.40 o
 -28   6   1      300.31      300.24    220.03 o
 -27   6   1      251.43      326.34    158.34 o
 -26   6   1       65.84      -96.43    120.84 o
 -25   6   1      162.09       75.20    125.52 o
 -24   6   1       13.06       38.10    107.69 o
 -23   6   1       11.30      -16.16     89.00 o
 -22   6   1      468.20      453.04    113.18 o
 -21   6   1       92.53       64.46     90.35 o
 -20   6   1     1798.92     1837.18    223.19 o
 -19   6   1      231.85      333.15     94.45 o
 -18   6   1      132.01      196.65     83.70 o
 -17   6   1      314.06      327.78     71.53 o
 -16   6   1     1498.00     1893.21    122.36 o
 -15   6   1      121.33       67.06     65.72 o
 -14   6   1     1474.11     1457.15    104.08 o
 -13   6   1     1052.85     1024.08     79.04 o
 -12   6   1     2943.65     2972.91    118.28 o
 -11   6   1      218.43      316.75     50.26 o
 -10   6   1     1697.10     1835.85     91.68 o
  -9   6   1      384.63      464.29     54.41 o
  -8   6   1     3299.40     3533.79    117.77 o
  -7   6   1      263.64      273.44     45.32 o
  -6   6   1     1895.99     1659.25     81.05 o
  -5   6   1     2260.01     2246.34     91.46 o
  -4   6   1    12076.65    12028.83    257.78 o
  -3   6   1      824.57     1020.75     96.61 o
  -2   6   1     4274.57     4282.02    184.32 o
  -1   6   1     2731.52     2891.80    120.51 o
   0   6   1     3933.21     3916.41    138.09 o
   1   6   1     5220.80     5333.49    164.77 o
   2   6   1     2731.88     2955.66    111.98 o
   3   6   1      360.76      379.97     59.03 o
   4   6   1      103.17       92.67     25.96 o
   5   6   1        0.69       69.93     39.01 o
   6   6   1     8894.14     9045.65    225.71 o
   7   6   1        9.74       51.16     40.01 o
   8   6   1     4097.25     4237.56    163.13 o
   9   6   1       97.50      131.16     63.51 o
  10   6   1     9599.20     9828.65    251.16 o
  11   6   1       33.69       98.24     49.56 o
  12   6   1      927.88      868.48     91.79 o
  13   6   1     1227.27      909.66    112.84 o
  14   6   1      848.86      569.66     79.41 o
  15   6   1        3.53       17.17     52.11 o
  16   6   1      565.52      444.88     80.07 o
  17   6   1      648.25      544.99     52.46 o
  18   6   1     1063.30     1216.49    114.64 o
  19   6   1        4.87       66.46     76.76 o
  20   6   1      170.06      234.58     93.08 o
  21   6   1     1668.24     1309.31    158.68 o
  22   6   1      346.18      382.62    158.87 o
  23   6   1      201.92      303.95    129.15 o
  24   6   1      158.85      164.76    135.90 o
  25   6   1        8.41      111.89    128.85 o
  26   6   1      388.72      462.52    274.03 o
  27   6   1        6.23       76.15    174.30 o
  28   6   1       36.78      138.43    160.01 o
 -27   7   1     5213.74     5395.54    386.83 o
 -26   7   1     3304.53     2780.44    559.21 o
 -25   7   1     7037.10     7737.14    366.40 o
 -24   7   1     4771.49     5136.47    299.60 o
 -23   7   1     7344.82     7022.81    337.27 o
 -22   7   1     5715.28     5816.06    394.22 o
 -21   7   1    10566.47     9432.01    373.37 o
 -20   7   1     4009.43     4350.22    249.80 o
 -19   7   1     9620.42     9560.81    454.07 o
 -18   7   1     3550.65     4129.34    237.92 o
 -17   7   1    12715.74    12183.46    493.40 o
 -16   7   1     1876.05     1729.95    159.10 o
 -15   7   1    23344.67    23849.17    499.99 o
 -14   7   1      233.38      104.84     58.57 o
 -13   7   1    26106.28    26559.15    579.99 o
 -12   7   1       31.01       14.43     55.44 o
 -11   7   1    19701.25    18663.61    402.12 o
 -10   7   1      635.69      619.45     75.02 o
  -9   7   1    24096.03    23602.45    468.93 o
  -8   7   1     7544.83     7312.15    238.60 o
  -7   7   1    31863.17    31060.74    571.33 o
  -6   7   1     5192.98     5642.40    179.47 o
  -5   7   1    36161.43    35719.54    634.27 o
  -4   7   1     5631.27     5642.71    201.07 o
  -3   7   1    26653.11    26166.65    646.37 o
  -2   7   1      144.22       58.72     60.58 o
  -1   7   1    40884.04    40952.29    936.03 o
   0   7   1      588.46      639.81     92.51 o
   1   7   1    35937.42    35688.27    833.66 o
   2   7   1     6580.63     6561.81    247.31 o
   3   7   1    39295.30    39170.96    761.57 o
   4   7   1     2713.29     2522.99    145.79 o
   5   7   1    25861.52    25700.87    494.40 o
   6   7   1     4385.83     4910.07    185.01 o
   7   7   1    23059.90    21420.50    432.81 o
   8   7   1     1771.23     1746.95    111.18 o
   9   7   1    28799.05    27881.52    536.99 o
  10   7   1      949.49      951.00     91.60 o
  11   7   1    14483.54    13871.56    331.89 o
  12   7   1     2373.19     2604.60    140.12 o
  13   7   1    20368.65    19701.47    432.79 o
  14   7   1      939.42     1172.23    108.72 o
  15   7   1    12864.81    12222.73    324.96 o
  16   7   1     3558.85     3262.13    169.56 o
  17   7   1     5492.26     6345.28    280.77 o
  18   7   1     5974.51     5578.90    349.82 o
  19   7   1     5570.21     5651.61    422.22 o
  20   7   1     4975.85     4828.17    268.04 o
  21   7   1     7218.63     6493.39    313.98 o
  22   7   1     1399.28     1343.73    174.71 o
  23   7   1     6397.24     6645.46    446.17 o
  24   7   1     1830.69     2475.73    386.77 o
  25   7   1     8755.68     8378.25    459.46 o
  26   7   1     1771.23     2157.63    271.86 o
  27   7   1     9112.99    10027.16    658.00 o
 -26   8   1      481.35      560.85    220.07 o
 -25   8   1     1067.10     1216.52    197.13 o
 -24   8   1      997.05     1282.75    562.84 o
 -23   8   1       14.18       36.58    105.62 o
 -22   8   1     3949.21     4121.20    273.89 o
 -21   8   1      201.27      295.49    137.78 o
 -20   8   1     1826.67     1749.20    191.01 o
 -19   8   1      947.67      850.69    166.25 o
 -18   8   1     2263.32     2342.10    450.01 o
 -17   8   1      558.17      496.35    116.50 o
 -16   8   1     2052.44     2025.03    218.12 o
 -15   8   1       34.54      134.51     84.21 o
 -14   8   1     2102.58     2208.23    175.83 o
 -13   8   1      121.79      234.29     71.40 o
 -12   8   1     5594.29     5331.90    201.32 o
 -11   8   1     1668.03     1760.51    121.84 o
 -10   8   1     6089.18     5891.88    223.25 o
  -9   8   1      599.95      854.16     93.23 o
  -8   8   1       84.81      -13.21     48.49 o
  -7   8   1      122.82      155.44     56.81 o
  -6   8   1     3087.89     3403.06    151.57 o
  -5   8   1      315.91      254.41     63.83 o
  -4   8   1     6892.53     6802.59    269.30 o
  -3   8   1      218.95      433.18     92.37 o
  -2   8   1      666.13      711.36    202.54 o
  -1   8   1     1393.43     1350.28    195.51 o
   0   8   1     1099.65      939.58    152.80 o
   1   8   1     2897.08     2931.15    176.15 o
   2   8   1      363.54      326.80     94.75 o
   3   8   1        1.33      135.77     58.09 o
   4   8   1     8724.48     8584.98    264.38 o
   5   8   1     2217.97     1946.47    119.02 o
   6   8   1     1126.54     1119.48     99.16 o
   7   8   1     4844.52     5088.01    203.35 o
   8   8   1     5887.19     5278.55    191.46 o
   9   8   1     1267.42     1368.16    111.74 o
  10   8   1     3316.37     3198.34    156.54 o
  11   8   1       62.07       70.53     57.49 o
  12   8   1     1067.33     1121.65    111.35 o
  13   8   1       32.05      144.84     65.02 o
  14   8   1       49.83      129.81     64.83 o
  15   8   1        5.43       15.98     77.98 o
  16   8   1     2626.32     2327.92    312.14 o
  17   8   1     2441.67     2277.66    194.33 o
  18   8   1     1252.89     1345.55    165.56 o
  19   8   1      357.77      352.61    120.44 o
  20   8   1      728.97      628.02    138.81 o
  21   8   1      868.04      872.80    155.13 o
  22   8   1     1055.96     1016.59    166.65 o
  23   8   1       41.02       79.62    106.89 o
  24   8   1     2894.78     2908.59    253.91 o
  25   8   1       50.88      297.66    160.56 o
 -24   9   1     2696.84     3109.91    315.11 o
 -23   9   1     5369.06     5062.20    320.38 o
 -22   9   1     1908.16     2013.21    219.01 o
 -21   9   1     4519.26     4733.17    460.29 o
 -20   9   1     3119.35     3060.00    314.48 o
 -19   9   1     5591.85     5363.54    299.32 o
 -18   9   1      892.66      769.94    147.67 o
 -17   9   1     3066.80     3266.24    233.68 o
 -16   9   1     1950.18     1769.38    179.60 o
 -15   9   1     5952.11     5492.46    279.56 o
 -14   9   1      281.26      472.32    115.85 o
 -13   9   1    10784.34    10659.31    376.49 o
 -12   9   1     1339.54     1476.01    156.41 o
 -11   9   1    13298.63    12769.07    409.68 o
 -10   9   1     2471.54     2616.22    153.24 o
  -9   9   1    19121.82    19603.92    443.53 o
  -8   9   1     2284.13     2225.04    151.44 o
  -7   9   1    19263.40    19625.54    482.46 o
  -6   9   1     3043.02     3334.61    173.73 o
  -5   9   1    11245.38    11122.34    329.33 o
  -4   9   1     2123.35     2005.07     96.14 o
  -3   9   1    13809.79    12598.92    411.71 o
  -2   9   1     1805.12     1627.27    260.08 o
  -1   9   1    18126.80    18132.46    528.91 o
   0   9   1      166.88       90.20     80.65 o
   1   9   1    16763.35    16326.67   1065.58 o
   2   9   1     1139.11     1141.80    114.65 o
   3   9   1    12671.96    12084.78    344.22 o
   4   9   1     7261.17     6944.07    308.93 o
   5   9   1    22540.39    21885.36    519.37 o
   6   9   1     1817.16     1988.68    132.31 o
   7   9   1    15095.94    15055.44    500.92 o
   8   9   1      728.15      813.14    161.00 o
   9   9   1    13310.09    13114.36    411.95 o
  10   9   1      390.43      510.77     90.35 o
  11   9   1    12941.92    13173.76    446.65 o
  12   9   1     1635.44     1606.24    172.83 o
  13   9   1    15571.11    14971.56    467.24 o
  14   9   1     2735.75     2568.57    204.65 o
  15   9   1     5454.63     5263.10    279.33 o
  16   9   1     1101.58     1507.12    170.00 o
  17   9   1     6210.05     6165.62    571.16 o
  18   9   1      492.23      612.28    141.92 o
  19   9   1     7406.70     6710.32    334.79 o
  20   9   1     2503.77     2779.67    290.52 o
  21   9   1     5605.84     6021.26    457.47 o
  22   9   1      969.22     1155.67    181.87 o
  23   9   1     4828.82     4819.95    317.48 o
 -21  10   1       72.41      204.36    130.67 o
 -20  10   1     1211.21     1202.24    240.66 o
 -19  10   1      206.59      150.64    121.53 o
 -18  10   1      529.69      835.26    159.16 o
 -17  10   1     1152.07     1365.07    187.59 o
 -16  10   1     2686.04     3061.50    279.53 o
 -15  10   1      827.07      645.13    137.70 o
 -14  10   1     3099.30     2735.56    217.49 o
 -13  10   1        5.20      -35.91     84.24 o
 -12  10   1     3909.01     3541.52    265.04 o
 -11  10   1      127.78      318.99    115.79 o
 -10  10   1     2519.23     2715.41    206.45 o
  -9  10   1      435.00      187.99    105.97 o
  -8  10   1     2118.46     2163.13    226.32 o
  -7  10   1     1246.57     1206.73    170.20 o
  -6  10   1     2327.40     2164.72    159.09 o
  -5  10   1        1.71       78.76     74.26 o
  -4  10   1     3442.38     3246.72    283.21 o
  -3  10   1      240.89      426.42     92.92 o
  -2  10   1     3442.97     3082.98    209.27 o
  -1  10   1        1.49       18.68     90.40 o
   0  10   1     2599.19     2351.69    186.27 o
   1  10   1      344.74      457.71     97.11 o
   2  10   1     5612.35     5329.44    229.03 o
   3  10   1      487.42      732.77    111.46 o
   4  10   1     5993.32     5911.86    242.85 o
   5  10   1      436.55      335.13     94.27 o
   6  10   1     4839.94     4949.78    228.29 o
   7  10   1       12.46      154.08     81.12 o
   8  10   1     3194.40     3691.60    188.10 o
   9  10   1       39.26       83.14     74.89 o
  10  10   1     3772.43     3431.33    228.17 o
  11  10   1        5.82       32.74     86.26 o
  12  10   1      751.07      741.11    203.25 o
  13  10   1       24.17      -28.62     88.28 o
  14  10   1      427.94      451.51    169.55 o
  15  10   1      424.39      370.87    121.31 o
  16  10   1       81.57       47.76     97.57 o
  17  10   1      280.60      235.32    118.21 o
  18  10   1     1283.84     1309.37    184.72 o
  19  10   1      104.11      151.71    122.90 o
  20  10   1      364.57      420.11    161.28 o
  21  10   1      280.48      189.91    149.45 o
 -18  11   1     2320.99     2865.63    277.77 o
 -17  11   1     6464.84     7104.21    490.78 o
 -16  11   1      933.02      948.94    169.90 o
 -15  11   1     2928.43     3316.24    258.90 o
 -14  11   1      315.02      409.88    129.06 o
 -13  11   1     3011.72     3345.59    248.98 o
 -12  11   1     1295.00     1253.73    171.69 o
 -11  11   1     8270.04     8329.59    362.83 o
 -10  11   1      653.42      667.93    137.88 o
  -9  11   1    18702.61    19156.41    723.54 o
  -8  11   1      122.65      141.59    114.85 o
  -7  11   1    18990.37    17350.25    607.16 o
  -6  11   1      235.07      194.57    117.56 o
  -5  11   1    13375.25    12458.20    771.06 o
  -4  11   1       55.36       58.16    102.59 o
  -3  11   1     8524.83     8505.08    390.24 o
  -2  11   1       46.73      -23.56    111.02 o
  -1  11   1    10277.48    11225.34    578.05 o
   0  11   1        0.47      -29.20     73.97 o
   1  11   1     9574.39     9885.38    337.92 o
   2  11   1      225.93      179.15    102.40 o
   3  11   1    11364.06    11441.98    369.37 o
   4  11   1        5.29      133.41     89.84 o
   5  11   1    17985.50    17232.09    702.13 o
   6  11   1       68.63       82.13    121.40 o
   7  11   1     9341.77     9337.00    442.85 o
   8  11   1       26.09       36.72    107.24 o
   9  11   1     4720.66     4522.38    302.36 o
  10  11   1     1269.58      960.80    154.25 o
  11  11   1     8378.24     8980.26    406.67 o
  12  11   1     1799.89     2200.02    212.91 o
  13  11   1     5277.98     5176.08    303.47 o
  14  11   1      903.02     1101.69    169.35 o
  15  11   1     5958.68     6025.78    577.30 o
  16  11   1      329.68      450.30    190.85 o
  17  11   1     3074.23     3429.75    630.87 o
  18  11   1      288.03      234.55    253.23 o
 -14  12   1     1406.42     1055.16    202.19 o
 -13  12   1       90.74       -4.99    125.91 o
 -12  12   1     1485.72     1330.35    393.87 o
 -11  12   1       59.53       27.36    126.43 o
 -10  12   1     2590.30     3570.71    345.47 o
  -9  12   1        2.68      108.79    124.61 o
  -8  12   1     3720.25     3850.03    384.48 o
  -7  12   1     1274.14     1543.65    216.11 o
  -6  12   1     1537.67     1623.28    214.75 o
  -5  12   1      235.75      227.79    135.55 o
  -4  12   1     1830.38     1772.35    215.83 o
  -3  12   1       18.76       62.25    163.93 o
  -2  12   1     1782.26     1665.24    225.74 o
  -1  12   1      108.01       -9.42    107.14 o
   0  12   1      945.67     1553.86    315.76 o
   1  12   1      196.75       97.55    176.42 o
   2  12   1     1856.72     1950.65    343.13 o
   3  12   1     1322.77     1072.39    284.72 o
   4  12   1     2809.87     3204.01    435.11 o
   5  12   1     1628.26     1145.52    286.90 o
   6  12   1     2712.71     3241.02    445.46 o
   7  12   1       22.26       64.33    174.31 o
   8  12   1     1838.20     1792.45    376.37 o
   9  12   1      287.50      126.62    203.42 o
  10  12   1     3525.37     3314.52    477.07 o
  11  12   1       94.72      300.91    222.05 o
  12  12   1     1492.33     1914.27    415.69 o
  13  12   1        7.76       84.22    155.99 o
  14  12   1      993.13     1690.90    402.99 o
  -8  13   1      197.29      359.06    249.06 o
  -7  13   1     4500.47     4725.18    550.51 o
  -6  13   1      766.77      500.51    267.91 o
  -5  13   1     6468.77     6568.33    612.32 o
  -4  13   1      375.03      633.15    261.56 o
  -3  13   1     5707.51     5945.43    397.03 o
  -2  13   1       26.04      169.63    140.91 o
  -1  13   1     8532.46     9175.86    479.73 o
   0  13   1        0.18       37.45    133.42 o
   1  13   1     6274.97     6815.98    425.33 o
   2  13   1      118.78       83.01    203.38 o
   3  13   1     7735.11     8500.91    684.34 o
   4  13   1      163.67      373.57    232.45 o
   5  13   1     4085.58     4302.14    519.01 o
   6  13   1     1868.87     2127.11    413.78 o
   7  13   1     3296.87     3286.19    487.31 o
   8  13   1      805.40      955.35    323.99 o
 -32   0   2     5772.40     6094.14    416.35 o
 -31   0   2     6101.00     6349.96    409.06 o
 -30   0   2     3679.21     3650.72    317.94 o
 -29   0   2     5746.19     5323.10    470.05 o
 -28   0   2     5088.10     5138.26    446.81 o
 -27   0   2     2915.98     2409.60    316.56 o
 -26   0   2    11959.67    11228.15    634.20 o
 -25   0   2     4237.69     4171.51    375.62 o
 -24   0   2    12174.08    12522.01    645.62 o
 -23   0   2     4143.50     4268.74    352.77 o
 -21   0   2     4140.58     4360.68    231.08 o
 -20   0   2    12151.11    11611.00    483.49 o
 -19   0   2     4249.15     4106.95    210.51 o
 -18   0   2    22543.11    22869.82    601.70 o
 -17   0   2     8401.97     7989.93    288.80 o
 -16   0   2    43222.88    46808.32   1050.84 o
 -15   0   2     4477.03     4871.41    199.56 o
 -14   0   2    50121.88    53783.68   1518.81 o
  -9   0   2     1042.29      958.00     89.55 o
  -8   0   2    16554.18    16067.76    378.75 o
  -7   0   2       21.07       -8.67     19.23 o
  -6   0   2    63995.43    76009.90   1249.79 o
  -5   0   2    28217.03    35952.27    614.49 o
  -4   0   2    94482.67   121383.87   9287.45 o
  -3   0   2       27.10      -26.98     13.49 o
  -1   0   2       44.59      -11.74      5.87 o
   0   0   2   138641.25       -7.97      3.98 o
   1   0   2     5442.58       -5.74      2.87 o
   3   0   2    28128.45    34162.79    568.91 o
   4   0   2   154672.78   248564.84   3957.35 o
   5   0   2     2118.62     2171.13     74.94 o
   6   0   2    30295.24    31584.74    556.33 o
   7   0   2      623.61      639.40     52.76 o
   8   0   2    19276.89    18922.23    556.42 o
   9   0   2       72.55      173.83     37.17 o
  10   0   2    60516.43    65292.74   1119.20 o
  11   0   2     7486.06     7251.24    194.36 o
  12   0   2    96379.10   114369.48   1910.28 o
  13   0   2     5282.85     5902.22    305.08 o
  14   0   2    22994.07    22237.61    537.24 o
  15   0   2     6940.75     7396.36    218.00 o
  16   0   2    20432.31    19133.43    426.52 o
  17   0   2     8468.79     8012.94    440.25 o
  18   0   2    15434.61    15384.12    463.33 o
  19   0   2      956.10     1086.74    127.82 o
  20   0   2    13974.87    13975.22    448.62 o
  21   0   2     6470.39     5818.28    270.12 o
  22   0   2     8821.56     8398.46    344.58 o
  23   0   2     2309.24     2621.89    202.12 o
  24   0   2     8811.07     8970.70    552.14 o
  25   0   2     6050.77     5861.75    453.80 o
  26   0   2     8910.11     9395.39    595.87 o
  27   0   2     6909.39     6612.09    502.18 o
  28   0   2    12421.44    11985.77    711.61 o
  29   0   2     6720.27     7942.44    728.73 o
  30   0   2     4493.27     4458.81    564.13 o
  31   0   2     5794.75     5910.90    418.62 o
 -32   1   2       65.68      410.08    145.46 o
 -31   1   2        1.86       19.77    102.27 o
 -30   1   2        0.97       18.69    104.32 o
 -29   1   2      111.81       14.42     96.12 o
 -28   1   2      228.33      343.55    110.44 o
 -27   1   2       87.14      123.53     96.04 o
 -26   1   2       53.71       85.73    102.56 o
 -25   1   2        6.05       -8.07     72.84 o
 -24   1   2        0.31      -18.87     69.30 o
 -23   1   2       25.62       49.48     75.25 o
 -22   1   2       33.68       29.81    104.79 o
 -21   1   2      254.37      187.73     66.99 o
 -20   1   2      960.62      947.57     85.83 o
 -19   1   2      756.80      598.74     93.13 o
 -18   1   2      142.69      151.12     81.90 o
 -17   1   2      656.70      533.39     72.36 o
 -16   1   2      727.00      848.85     78.08 o
 -15   1   2      310.44      192.72    101.90 o
 -14   1   2      218.01      192.26     46.34 o
 -13   1   2       49.69       24.34     30.42 o
 -12   1   2      590.48      846.62     93.74 o
 -11   1   2       23.72       -3.44     16.53 o
 -10   1   2      869.07      788.16     49.20 o
  -9   1   2        9.74      -21.26     16.97 o
  -8   1   2      305.98      203.06     44.38 o
  -7   1   2      190.48      128.46     18.92 o
  -6   1   2     1588.99     1699.03     39.24 o
  -5   1   2     3396.46     3755.11     59.67 o
  -4   1   2     9129.56    10311.90    128.55 o
  -3   1   2      322.74      209.93     20.11 o
  -2   1   2      403.94      104.09     22.90 o
  -1   1   2       61.10       10.60      9.39 o
   0   1   2     1006.98       89.51     46.05 o
   1   1   2     5204.59     3470.25    371.18 o
   2   1   2     4987.14     4461.50     85.56 o
   3   1   2    13002.50    14087.75    146.72 o
   4   1   2     2208.68     2039.05     41.41 o
   5   1   2     4065.88     4348.29     68.34 o
   6   1   2     2846.31     2977.43     59.68 o
   7   1   2      192.76       97.58     28.33 o
   8   1   2      643.15      742.34     51.61 o
   9   1   2     1536.86     1453.00     57.81 o
  10   1   2      127.03       67.28     26.93 o
  11   1   2    12965.36    14334.59    350.14 o
  12   1   2       61.59      132.35     32.26 o
  13   1   2       28.69       57.33     31.64 o
  14   1   2      832.96      914.90     62.06 o
  15   1   2      721.24      872.42     61.80 o
  16   1   2       94.74      157.08     42.33 o
  17   1   2       34.39       77.88     44.43 o
  18   1   2      118.56      148.95     56.78 o
  19   1   2      203.51      126.42     53.93 o
  20   1   2      337.27      372.76     70.79 o
  21   1   2      104.20      131.39     60.40 o
  22   1   2      396.33      324.40     68.47 o
  23   1   2       42.53      117.65     68.74 o
  24   1   2       84.82      130.47     90.13 o
  25   1   2       71.63      137.15     89.85 o
  26   1   2      487.53      510.18    122.08 o
  27   1   2      168.82      323.72    117.25 o
  28   1   2       94.05      306.51    115.58 o
  29   1   2      109.81       93.87    107.89 o
  30   1   2       17.99      -56.65    109.09 o
  31   1   2       69.56       72.71    127.89 o
 -32   2   2     3359.57     3657.28    309.23 o
 -31   2   2     4291.41     5522.35    340.72 o
 -30   2   2     4753.29     5037.15    292.21 o
 -29   2   2     4080.64     4273.92    262.56 o
 -28   2   2     3180.41     3328.78    271.46 o
 -27   2   2     4605.55     4914.29    262.57 o
 -26   2   2    11324.79    10932.64    382.06 o
 -25   2   2     5421.10     5377.84    387.33 o
 -24   2   2     8099.45     8275.41    310.84 o
 -23   2   2     4799.97     4811.50    288.37 o
 -22   2   2    10009.59     9987.49    415.04 o
 -21   2   2     4448.16     4579.70    272.06 o
 -20   2   2    18209.40    18100.75    385.71 o
 -19   2   2     4677.71     4444.82    163.62 o
 -18   2   2    23217.69    23310.36    448.77 o
 -17   2   2     6966.16     6900.28    193.02 o
 -16   2   2    34361.48    35062.62    601.52 o
 -15   2   2     7528.09     7024.51    168.66 o
 -14   2   2    21702.21    20818.32    347.66 o
 -13   2   2     4564.24     4219.75    144.15 o
 -12   2   2    42051.40    43937.00    629.73 o
 -11   2   2     5329.57     4984.21    140.71 o
 -10   2   2    52183.81    56480.88    701.57 o
  -9   2   2     2917.96     2812.52     72.72 o
  -8   2   2    39619.25    40948.16    513.99 o
  -7   2   2     6687.26     6562.18    115.82 o
  -6   2   2    46045.52    50879.51    626.57 o
  -5   2   2        8.15      144.43     66.94 o
  -4   2   2   102648.17   139013.70   1623.85 o
  -3   2   2     9779.82    10070.97    130.43 o
  -2   2   2     1614.86     1240.29     41.83 o
  -1   2   2     1359.21     1583.64     69.23 o
   0   2   2    32910.96    36942.55    394.27 o
   1   2   2     7934.18     7450.40     91.64 o
   2   2   2    79018.45   103562.69    899.15 o
   3   2   2      265.25      593.28     43.64 o
   4   2   2    70111.22    84364.10    741.67 o
   5   2   2     7000.33     7514.31     98.43 o
   6   2   2    26552.07    25969.89    282.31 o
   7   2   2    15084.00    15477.34    196.29 o
   8   2   2    28849.51    27260.92    318.03 o
   9   2   2    25181.35    25882.46    331.54 o
  10   2   2    29497.70    29259.62    346.47 o
  11   2   2    20194.85    20955.74    504.72 o
  12   2   2    41748.73    42743.48    560.94 o
  13   2   2     5793.24     5295.47    136.39 o
  14   2   2    48530.50    51447.98    669.88 o
  15   2   2     6125.71     5802.66    139.51 o
  16   2   2    21355.36    20755.45    406.91 o
  17   2   2     2403.14     2362.75    119.71 o
  18   2   2    31084.55    30864.75    567.25 o
  19   2   2     5860.83     6027.94    196.45 o
  20   2   2    15658.16    14786.28    308.75 o
  21   2   2     3959.84     4149.09    156.12 o
  22   2   2    12692.93    11831.24    279.10 o
  23   2   2     2692.89     2437.40    183.51 o
  24   2   2    13730.07    12294.77    407.87 o
  25   2   2     5631.07     5599.26    453.10 o
  26   2   2     8228.77     8420.13    422.39 o
  27   2   2     5751.18     5567.24    289.99 o
  28   2   2     5834.28     5630.18    300.99 o
  29   2   2     4003.61     3950.39    267.75 o
  30   2   2     3310.55     3370.35    325.60 o
  31   2   2     3576.97     3283.83    465.57 o
 -31   3   2       23.90       93.41    115.59 o
 -30   3   2      381.87      315.13    141.80 o
 -29   3   2      118.31       99.61    107.96 o
 -28   3   2        2.49       54.01     99.13 o
 -27   3   2      156.29      145.71    123.67 o
 -26   3   2      337.00      328.62    158.81 o
 -25   3   2       67.55      106.15    112.13 o
 -24   3   2       67.90      140.13    105.20 o
 -23   3   2      456.43      604.08    140.99 o
 -22   3   2      578.35      854.96    152.79 o
 -21   3   2      320.62      392.91    116.21 o
 -20   3   2       27.69      126.81     46.74 o
 -19   3   2      906.55      829.81    119.76 o
 -18   3   2     3791.98     3609.52    140.71 o
 -17   3   2     1585.41     1497.21     77.98 o
 -16   3   2      476.54      512.11     51.86 o
 -15   3   2     1711.02     2026.40     81.27 o
 -14   3   2      643.05      557.46     51.88 o
 -13   3   2     1102.61     1132.69     79.38 o
 -12   3   2       34.29       33.86     26.78 o
 -11   3   2      391.01      350.32     39.01 o
 -10   3   2       49.36       76.57     24.01 o
  -9   3   2       16.58       39.55     21.23 o
  -8   3   2      610.20      695.35     37.48 o
  -7   3   2      212.49      229.48     20.74 o
  -6   3   2      114.40      160.68     18.39 o
  -5   3   2     4685.76     4575.73     90.85 o
  -4   3   2     7921.58     8456.51    122.38 o
  -3   3   2    13015.90    13137.30    173.14 o
  -2   3   2      336.34      391.35     37.79 o
  -1   3   2      717.33      752.71     33.05 o
   0   3   2    16576.38    17666.17    260.64 o
   1   3   2      277.45      325.42     24.78 o
   2   3   2     8022.49     8923.27    128.08 o
   3   3   2      224.62      321.75     20.26 o
   4   3   2        0.72       11.83     13.55 o
   5   3   2     1090.87     1179.25     49.39 o
   6   3   2      107.13      114.41     18.18 o
   7   3   2       23.25       47.63     18.09 o
   8   3   2      844.31     1117.19     56.40 o
   9   3   2      604.41      855.93     44.42 o
  10   3   2       37.19       28.96     25.89 o
  11   3   2      262.81      200.27     35.86 o
  12   3   2     2404.02     2546.18    120.02 o
  13   3   2      460.82      419.53     47.05 o
  14   3   2        1.16       11.46     35.41 o
  15   3   2       12.63       51.58     47.63 o
  16   3   2       45.24      102.66     55.12 o
  17   3   2        7.97       24.28     52.49 o
  18   3   2     1235.53     1126.10    112.76 o
  19   3   2      665.49      597.93     95.51 o
  20   3   2       95.82      115.64     98.46 o
  21   3   2      117.09      -20.53     63.39 o
  22   3   2      375.45      481.60    135.31 o
  23   3   2      433.23      149.73    113.02 o
  24   3   2      168.31      286.34     97.62 o
  25   3   2       57.41       41.50     90.89 o
  26   3   2        2.23       94.75     96.55 o
  27   3   2      204.83      140.51    105.58 o
  28   3   2      321.52      472.35    132.24 o
  29   3   2       74.65      -23.22    107.96 o
  30   3   2      136.78       32.87    142.43 o
 -31   4   2     2417.36     1875.11    241.92 o
 -30   4   2     4485.08     4203.51    281.97 o
 -29   4   2     4758.87     4859.68    418.29 o
 -28   4   2     4445.07     3760.00    314.46 o
 -27   4   2     5622.14     5910.41    568.20 o
 -26   4   2     4470.64     4818.90    328.19 o
 -25   4   2     9764.10    10633.11    850.71 o
 -24   4   2    10523.04     9696.85    439.66 o
 -23   4   2     2903.38     3004.85    248.01 o
 -22   4   2    12580.25    13464.21    506.01 o
 -21   4   2     2665.60     2916.29    193.41 o
 -20   4   2    17140.21    16599.77    658.34 o
 -19   4   2     2436.13     2376.59    104.55 o
 -18   4   2    11381.01    11290.42    227.96 o
 -17   4   2     1076.20     1120.67     73.87 o
 -16   4   2    19353.79    18890.74    366.25 o
 -15   4   2     1379.45     1322.46    118.61 o
 -14   4   2    39195.50    39292.99    620.49 o
 -13   4   2       77.20       72.25     36.87 o
 -12   4   2    31793.30    31353.87    440.23 o
 -11   4   2     5314.55     5743.56    128.71 o
 -10   4   2    44422.86    45386.80    583.50 o
  -9   4   2     1852.38     1900.19     64.32 o
  -8   4   2    59083.84    63880.67    806.77 o
  -7   4   2     1989.39     2118.65     93.03 o
  -6   4   2    80757.88    92187.87   1034.67 o
  -5   4   2      386.48      511.86     37.43 o
  -4   4   2    42996.43    44444.60    519.30 o
  -3   4   2     4943.09     5046.52    107.40 o
  -2   4   2    46209.28    46544.05    574.80 o
  -1   4   2    10763.43    12400.63    267.91 o
   0   4   2    55067.76    61624.14    898.84 o
   1   4   2       85.80      176.29     32.37 o
   2   4   2    61482.00    69353.28    736.42 o
   3   4   2      379.58      507.70     36.29 o
   4   4   2    46221.31    49836.29    545.81 o
   5   4   2     3179.04     3384.30     77.39 o
   6   4   2    59861.66    65833.45    736.20 o
   7   4   2     8040.55     8632.75    126.67 o
   8   4   2    56913.61    62465.16    643.14 o
   9   4   2     8801.67     9139.66    161.23 o
  10   4   2    28330.60    27647.99    360.90 o
  11   4   2    10769.29    10759.47    221.63 o
  12   4   2    11401.36    10973.92    228.31 o
  13   4   2    11523.51    10788.32    263.23 o
  14   4   2    33838.45    34755.77    626.21 o
  15   4   2     1805.75     1778.22    111.41 o
  16   4   2    22919.57    23489.26    474.32 o
  17   4   2     1457.70     1768.34    119.37 o
  18   4   2    14199.13    14001.57    385.24 o
  19   4   2     2758.65     2945.29    173.29 o
  20   4   2    13143.01    12763.29    377.77 o
  21   4   2     1404.60     1312.72    135.07 o
  22   4   2    12041.65    11132.76    468.04 o
  23   4   2     6158.38     5755.13    373.35 o
  24   4   2    10230.08     9692.95    453.29 o
  25   4   2     3778.08     4268.94    333.54 o
  26   4   2     6757.02     6542.46    381.72 o
  27   4   2     3029.83     3148.01    239.34 o
  28   4   2     3225.02     3386.81    252.41 o
  29   4   2     2416.81     2069.30    277.78 o
  30   4   2     3209.95     2879.72    289.05 o
 -30   5   2      217.48      346.61    230.38 o
 -29   5   2       67.17      195.07    153.09 o
 -28   5   2       17.60      252.81    153.32 o
 -27   5   2       22.69       82.43    132.91 o
 -26   5   2        4.87      102.47    223.07 o
 -25   5   2       16.05      109.12    119.36 o
 -24   5   2      900.59      596.81    418.59 o
 -23   5   2       63.36        0.46     79.79 o
 -22   5   2      281.84      104.58    106.48 o
 -21   5   2     2148.41     1846.03    168.00 o
 -20   5   2     3443.67     3104.78    246.22 o
 -19   5   2     1918.09     1833.75    157.96 o
 -18   5   2       58.86      106.28     55.98 o
 -17   5   2     2376.60     2352.95    131.78 o
 -16   5   2     1319.68     1207.21     77.90 o
 -15   5   2      542.37      586.86     59.43 o
 -14   5   2      800.82      774.30     51.91 o
 -13   5   2     1262.46     1302.21     72.79 o
 -12   5   2       11.72      116.98     35.05 o
 -11   5   2       28.78       57.22     35.19 o
 -10   5   2      348.68      333.76     45.39 o
  -9   5   2     2019.27     2116.43    183.51 o
  -8   5   2        8.60      131.20     34.92 o
  -7   5   2     2234.23     2181.08    121.75 o
  -6   5   2     3071.95     3352.05    137.34 o
  -5   5   2    10883.96    11351.84    195.54 o
  -4   5   2      294.26      237.65     28.79 o
  -3   5   2    23984.81    26126.00    378.54 o
  -2   5   2     1117.22     1407.84     80.03 o
  -1   5   2     2304.19     2272.34     78.83 o
   0   5   2      439.73      450.75     38.93 o
   1   5   2       90.12       81.04     25.91 o
   2   5   2      873.64      985.37     55.15 o
   3   5   2       24.79       45.96     20.27 o
   4   5   2     4884.79     4978.48     97.04 o
   5   5   2     2953.44     2674.14    104.65 o
   6   5   2       13.61       56.29     27.82 o
   7   5   2     1178.71     1457.02     74.70 o
   8   5   2     2822.50     2762.17    100.85 o
   9   5   2      500.46      501.63     66.26 o
  10   5   2      437.63      476.31     36.55 o
  11   5   2       48.59       24.58     25.86 o
  12   5   2      552.46      636.26     48.55 o
  13   5   2       51.93       23.32     31.69 o
  14   5   2      180.96      185.63     40.13 o
  15   5   2       17.77       29.75     46.51 o
  16   5   2      679.74      699.30     85.62 o
  17   5   2      410.67      373.48     71.76 o
  18   5   2     2809.99     2723.50    166.01 o
  19   5   2      839.96      849.54    101.41 o
  20   5   2     2144.88     2194.77    163.48 o
  21   5   2       20.36       68.35     96.15 o
  22   5   2     1312.66     1394.69    195.21 o
  23   5   2      183.32      -13.97    196.14 o
  24   5   2      196.65      396.06    144.56 o
  25   5   2      198.99      287.62    142.55 o
  26   5   2       92.24      191.28    140.60 o
  27   5   2      547.29      797.39    194.19 o
  28   5   2      180.85      207.98    159.64 o
  29   5   2      652.50      662.30    188.03 o
 -29   6   2     3103.11     3085.58    385.18 o
 -28   6   2     4347.21     4965.90    370.20 o
 -27   6   2     7054.61     7622.86    435.00 o
 -26   6   2     3149.30     2922.87    507.12 o
 -25   6   2     3680.19     4324.67    322.69 o
 -24   6   2     6915.87     7313.09    336.64 o
 -23   6   2     4594.79     4971.29    508.67 o
 -22   6   2     9845.75     9056.24    354.81 o
 -21   6   2     3799.91     3400.49    222.37 o
 -20   6   2     9898.54     9325.04    345.74 o
 -19   6   2     6611.37     7525.01    299.32 o
 -18   6   2    10525.08     9792.42    342.08 o
 -17   6   2     1493.54     1733.08    121.73 o
 -16   6   2    18332.39    17243.89    339.41 o
 -15   6   2     2646.03     2457.70    114.52 o
 -14   6   2    17327.81    16766.39    339.23 o
 -13   6   2      556.43      647.54     67.15 o
 -12   6   2    24340.44    24965.71    423.36 o
 -11   6   2      638.80      588.08     60.76 o
 -10   6   2    19031.92    19292.70    341.58 o
  -9   6   2      495.72      436.67     53.84 o
  -8   6   2    30604.02    30052.74    475.05 o
  -7   6   2      966.95      910.18     65.81 o
  -6   6   2    48275.42    50647.11    729.98 o
  -5   6   2     8086.30     8206.99    159.92 o
  -4   6   2    32008.41    31638.53    470.32 o
  -3   6   2       69.95      232.39     45.28 o
  -2   6   2    26537.09    26760.18    632.04 o
  -1   6   2      215.39      414.02     56.82 o
   0   6   2    45993.00    47877.04    856.49 o
   1   6   2      804.79      744.77     71.50 o
   2   6   2    59904.26    65226.32    911.55 o
   3   6   2     2496.53     2701.34    158.59 o
   4   6   2    29190.91    29926.15    569.01 o
   5   6   2     3735.30     3812.51    137.64 o
   6   6   2    29170.67    29067.65    601.86 o
   7   6   2     4830.89     4811.65    159.10 o
   8   6   2    25988.32    24667.03    471.11 o
   9   6   2      486.54      726.40     76.48 o
  10   6   2    15165.04    14934.67    333.87 o
  11   6   2     2677.55     2934.81    137.82 o
  12   6   2     9419.17     8762.19    244.91 o
  13   6   2     7953.91     8311.98    240.76 o
  14   6   2    23274.58    23618.79    485.89 o
  15   6   2     5757.11     5902.12    347.86 o
  16   6   2    22002.06    22611.45    398.00 o
  17   6   2     2550.59     2680.88    107.00 o
  18   6   2    10932.38    10863.94    309.84 o
  19   6   2     1956.14     2015.87    175.74 o
  20   6   2    10447.21    10600.58    381.55 o
  21   6   2     3059.38     3330.21    285.09 o
  22   6   2    11825.42    11812.30   1255.92 o
  23   6   2     3942.85     3939.85    306.36 o
  24   6   2    10077.71     9412.18    460.97 o
  25   6   2     3207.14     3619.02    317.01 o
  26   6   2     6590.49     6367.95    408.28 o
  27   6   2      684.85      662.82    194.09 o
  28   6   2     6491.73     7040.05    564.21 o
 -27   7   2      765.23      774.76    199.36 o
 -26   7   2        9.06      105.74    113.01 o
 -25   7   2       65.67       47.21    109.52 o
 -24   7   2       14.57      -21.53     97.88 o
 -23   7   2      305.63      397.04    132.95 o
 -22   7   2      114.53      251.65    108.82 o
 -21   7   2     2551.17     2858.87    374.54 o
 -20   7   2       20.89       99.79     90.31 o
 -19   7   2      454.49      265.46    100.60 o
 -18   7   2      184.07      257.94     96.14 o
 -17   7   2     6426.13     5374.77    295.90 o
 -16   7   2      546.17      629.50    107.19 o
 -15   7   2     1450.58     1336.03    123.66 o
 -14   7   2     2202.59     2138.50    169.18 o
 -13   7   2     1049.31      894.37     91.90 o
 -12   7   2      103.00      212.72     59.77 o
 -11   7   2      863.04      846.01     73.69 o
 -10   7   2        1.82      103.23     43.69 o
  -9   7   2     7079.13     6955.14    179.48 o
  -8   7   2      114.51      184.82     46.63 o
  -7   7   2     4023.85     3969.02    131.48 o
  -6   7   2      214.20      183.16     46.15 o
  -5   7   2     8435.13     8038.32    227.02 o
  -4   7   2        0.83       92.33     31.33 o
  -3   7   2      578.97      531.02     70.01 o
  -2   7   2       38.77      174.32     60.16 o
  -1   7   2     1177.42     1186.51    133.10 o
   0   7   2     1468.99     1753.30    129.38 o
   1   7   2     3407.65     3277.19    144.12 o
   2   7   2      317.90      482.05     91.60 o
   3   7   2      357.91      350.81     42.25 o
   4   7   2     2065.33     2088.62     79.31 o
   5   7   2     1225.61     1349.54     95.55 o
   6   7   2      975.51     1250.10     94.65 o
   7   7   2     3544.82     3690.59    199.19 o
   8   7   2     1154.92     1226.58     97.68 o
   9   7   2      445.18      532.90     74.49 o
  10   7   2      291.85      259.00     61.18 o
  11   7   2     1278.45     1479.07    110.34 o
  12   7   2       16.55       40.72     54.67 o
  13   7   2     2934.61     2968.42    151.73 o
  14   7   2      366.10      301.32     73.15 o
  15   7   2      150.90      129.22     64.36 o
  16   7   2      147.07      137.97     68.40 o
  17   7   2      492.25      483.53    110.89 o
  18   7   2     1051.06     1078.21    142.27 o
  19   7   2     1434.97     1452.00    343.71 o
  20   7   2      191.51      202.56    106.23 o
  21   7   2      488.35      618.07    183.85 o
  22   7   2      439.83      450.67    124.31 o
  23   7   2      261.54      184.06    136.13 o
  24   7   2       10.70       95.58    131.10 o
  25   7   2      963.91     1201.93    223.91 o
  26   7   2      111.98       28.16    145.50 o
 -26   8   2     4502.99     4630.42    536.94 o
 -25   8   2     1478.73     1861.33    252.07 o
 -24   8   2     7307.54     7689.74    434.21 o
 -23   8   2     1604.22     1965.71    255.50 o
 -22   8   2     7427.85     6941.92    398.90 o
 -21   8   2     2065.07     2121.13    203.30 o
 -20   8   2     8952.56     8926.72    362.15 o
 -19   8   2     5845.27     6135.87    300.41 o
 -18   8   2    12717.95    12018.58    414.33 o
 -17   8   2     4160.97     4159.65    261.23 o
 -16   8   2    11004.88    10427.54    370.45 o
 -15   8   2     3198.64     3356.34    240.92 o
 -14   8   2    20040.92    19622.50    547.44 o
 -13   8   2      487.76      383.55    109.98 o
 -12   8   2    16149.75    16403.29    391.44 o
 -11   8   2     1532.01     1649.53    119.32 o
 -10   8   2    16697.96    16337.76    374.75 o
  -9   8   2      248.57      438.51     76.23 o
  -8   8   2    20247.89    19532.98    419.40 o
  -7   8   2     3536.73     3527.04    155.33 o
  -6   8   2    15890.63    15050.82    344.91 o
  -5   8   2     8984.28     8710.68    283.02 o
  -4   8   2    13186.65    12369.38    290.10 o
  -3   8   2     2137.82     2063.55    150.19 o
  -2   8   2    21751.19    22314.66    591.08 o
  -1   8   2      660.93      767.65    107.20 o
   0   8   2    28722.51    29467.27    734.91 o
   1   8   2      662.35      799.99     92.84 o
   2   8   2    39693.63    39485.32    785.90 o
   3   8   2     1171.32     1263.03     75.55 o
   4   8   2    17323.75    17875.17    319.02 o
   5   8   2     1546.15     1471.13    108.37 o
   6   8   2     3894.69     3841.32    162.71 o
   7   8   2     1621.62     1639.99    117.21 o
   8   8   2    11296.71    10657.29    321.23 o
   9   8   2     1604.94     1476.94    117.69 o
  10   8   2    13830.43    13371.96    338.77 o
  11   8   2      426.00      565.73     87.65 o
  12   8   2    22565.96    21442.18    473.45 o
  13   8   2     3835.54     3897.62    203.93 o
  14   8   2    17852.58    17778.41    499.05 o
  15   8   2     4545.86     4796.99    270.99 o
  16   8   2    16249.66    15432.45    596.70 o
  17   8   2     3323.44     3371.10    461.34 o
  18   8   2     5754.53     5492.27    288.17 o
  19   8   2      493.87      643.04    137.56 o
  20   8   2     6586.41     6194.69    315.24 o
  21   8   2     2996.76     3168.29    288.35 o
  22   8   2     9189.58     8918.18    449.29 o
  23   8   2      614.54      688.74    151.64 o
  24   8   2     6144.24     5816.63    550.49 o
  25   8   2     1462.47     1941.17    332.53 o
 -24   9   2       23.58      131.75    142.61 o
 -23   9   2     2387.56     2006.02    401.72 o
 -22   9   2       79.68      294.61    125.20 o
 -21   9   2      399.04      425.56    134.18 o
 -20   9   2      721.90      786.85    148.83 o
 -19   9   2      939.84      982.24    154.67 o
 -18   9   2       89.12       62.94     97.98 o
 -17   9   2     1009.25     1136.53    161.57 o
 -16   9   2      471.63      577.50    124.36 o
 -15   9   2     2805.55     2598.74    267.95 o
 -14   9   2      365.65      555.20    116.94 o
 -13   9   2      616.88      723.14    132.75 o
 -12   9   2       26.28      129.39     82.35 o
 -11   9   2     2331.48     2358.63    184.25 o
 -10   9   2      512.11      737.65    120.46 o
  -9   9   2     4327.79     3938.55    194.66 o
  -8   9   2     1710.87     1884.59    207.16 o
  -7   9   2    14640.11    13763.19    343.67 o
  -6   9   2       71.76      127.85     71.61 o
  -5   9   2     1704.11     1665.02    130.93 o
  -4   9   2      365.85      302.76     50.67 o
  -3   9   2     1139.98     1184.99    136.69 o
  -2   9   2      266.46      183.83    126.63 o
  -1   9   2      680.60      760.29    116.03 o
   0   9   2        6.72       87.82     62.04 o
   1   9   2     1348.19     1701.59    131.38 o
   2   9   2      168.96      124.58     66.78 o
   3   9   2      741.84      607.70    118.27 o
   4   9   2      252.16      362.98     84.58 o
   5   9   2     2015.06     1996.86    156.23 o
   6   9   2      534.36      654.81    110.00 o
   7   9   2     5340.19     5341.31    288.51 o
   8   9   2      838.98      864.51    102.07 o
   9   9   2      456.18      474.26     99.20 o
  10   9   2     1304.98     1133.79    115.36 o
  11   9   2      312.66      360.20     84.20 o
  12   9   2       94.46      232.76     80.19 o
  13   9   2       49.21      143.82     90.83 o
  14   9   2       46.44      197.47     94.41 o
  15   9   2       36.38      119.02     95.73 o
  16   9   2      997.30      760.53    137.09 o
  17   9   2      362.66      355.65    118.45 o
  18   9   2      138.30      225.00    115.00 o
  19   9   2      632.56      649.97    141.68 o
  20   9   2       11.10     -129.63    115.66 o
  21   9   2     1957.14     2213.55    298.22 o
  22   9   2      743.08     1140.32    186.14 o
  23   9   2     2301.51     2358.18    280.90 o
 -21  10   2     2219.85     2758.32    276.00 o
 -20  10   2     7780.62     7235.46    383.34 o
 -19  10   2     1444.32     1606.51    200.21 o
 -18  10   2     6119.42     6361.17    331.75 o
 -17  10   2     2467.34     2395.99    219.14 o
 -16  10   2     7120.96     6937.45    396.22 o
 -15  10   2     1594.43     1674.13    260.08 o
 -14  10   2     7027.09     6519.96    311.56 o
 -13  10   2      370.61      405.01    114.87 o
 -12  10   2    12488.32    12573.34    431.73 o
 -11  10   2      130.60      232.41    100.98 o
 -10  10   2     9740.04     9627.33    364.07 o
  -9  10   2      711.54     1060.47    144.41 o
  -8  10   2    23214.74    21473.98    678.28 o
  -7  10   2       76.18      262.66    108.43 o
  -6  10   2    17938.27    17624.92    582.27 o
  -5  10   2       13.20       60.13     73.80 o
  -4  10   2    17660.12    17405.76    537.01 o
  -3  10   2      191.53      402.10    202.37 o
  -2  10   2    16444.53    16945.94    526.50 o
  -1  10   2      178.67      197.55     93.35 o
   0  10   2    24709.59    24984.44    584.57 o
   1  10   2       48.22      181.38     79.63 o
   2  10   2    15215.34    15421.11    433.39 o
   3  10   2      291.94      396.07     96.48 o
   4  10   2    14797.74    15380.91    424.82 o
   5  10   2      995.95      684.87    109.03 o
   6  10   2    19015.34    18885.50    603.07 o
   7  10   2     1810.73     1659.52    161.71 o
   8  10   2    10755.55    10963.70    322.06 o
   9  10   2     3921.39     3922.38    195.68 o
  10  10   2    15648.12    14688.75    470.20 o
  11  10   2     1748.65     2014.93    241.61 o
  12  10   2     7384.21     7376.92    490.13 o
  13  10   2     1318.18     1150.32    164.49 o
  14  10   2     6390.17     6709.02    322.93 o
  15  10   2     1593.87     1700.04    190.00 o
  16  10   2     5324.30     5428.85    303.65 o
  17  10   2      288.95      233.15    125.11 o
  18  10   2     7385.75     7333.51    392.12 o
  19  10   2      904.71     1120.61    186.07 o
  20  10   2     3612.80     3496.25    735.39 o
 -19  11   2      283.75      686.38    188.49 o
 -18  11   2      276.10      373.68    145.05 o
 -17  11   2      216.04      143.92    123.59 o
 -16  11   2      595.31      556.13    150.66 o
 -15  11   2     1536.15     1449.95    213.88 o
 -14  11   2      664.39      900.34    159.18 o
 -13  11   2     4045.66     3731.21    258.82 o
 -12  11   2       64.85      145.27    130.11 o
 -11  11   2     3417.95     3781.07    336.28 o
 -10  11   2       24.29       23.08    109.98 o
  -9  11   2     5071.23     4391.39    298.88 o
  -8  11   2      328.53      425.84    132.79 o
  -7  11   2     1885.59     2010.75    217.57 o
  -6  11   2       15.48      130.18    109.19 o
  -5  11   2     2106.77     2167.95    217.91 o
  -4  11   2       69.26      208.11    112.96 o
  -3  11   2     6836.89     6778.87    464.62 o
  -2  11   2       37.95      139.09    108.94 o
  -1  11   2     6170.37     6419.08    740.29 o
   0  11   2      460.08      563.00    172.33 o
   1  11   2     4369.99     3920.74    276.02 o
   2  11   2     2273.13     2079.00    215.64 o
   3  11   2     2266.60     2356.40    202.88 o
   4  11   2      899.70      834.65    129.40 o
   5  11   2     3003.99     2925.38    312.94 o
   6  11   2        6.72      168.12    112.18 o
   7  11   2     2245.54     2406.79    226.45 o
   8  11   2      358.47      164.39    121.64 o
   9  11   2     3127.45     2967.09    259.49 o
  10  11   2       25.09      191.35    104.01 o
  11  11   2     1784.08     2117.84    209.06 o
  12  11   2       47.78      146.60    149.48 o
  13  11   2     1165.26     1506.71    426.99 o
  14  11   2     1508.08     1784.85    293.48 o
  15  11   2       65.29       53.02    156.82 o
  16  11   2      675.69      417.15    197.38 o
  17  11   2     1211.10     1013.56    256.30 o
 -15  12   2     2208.03     2106.04    259.38 o
 -14  12   2     5747.36     6039.23    596.15 o
 -13  12   2     1064.69     1028.95    174.00 o
 -12  12   2     7896.80     8694.43    789.16 o
 -11  12   2      431.82      559.41    173.32 o
 -10  12   2     8066.46     7882.93    417.51 o
  -9  12   2      349.18      439.88    187.87 o
  -8  12   2     6344.14     6564.29    455.66 o
  -7  12   2       10.94      114.13    127.65 o
  -6  12   2    10018.28     9608.88    447.11 o
  -5  12   2       25.76       74.73    115.89 o
  -4  12   2     7074.85     7453.79    384.09 o
  -3  12   2       46.70      127.07    124.12 o
  -2  12   2     6821.82     6929.87    422.99 o
  -1  12   2     1243.70      970.13    176.91 o
   0  12   2     4943.03     4178.44    452.91 o
   1  12   2      731.83      770.50    253.37 o
   2  12   2     6825.39     6333.59    562.66 o
   3  12   2        5.65      188.83    201.28 o
   4  12   2     7103.56     7504.86    604.66 o
   5  12   2      636.88      346.79    222.19 o
   6  12   2     6636.60     6492.40    595.92 o
   7  12   2       85.36      116.21    184.70 o
   8  12   2     5012.01     4818.67    546.77 o
   9  12   2     1185.37     1479.41    347.00 o
  10  12   2     4792.26     4178.68    534.07 o
  11  12   2      554.68     1480.41    361.28 o
  12  12   2     5185.94     4207.22    555.12 o
  13  12   2     2175.65     2750.92    535.59 o
  14  12   2     3888.97     2763.09    502.19 o
  -8  13   2      207.13       -8.30    224.15 o
  -7  13   2     3027.25     2873.03    451.77 o
  -6  13   2      118.78       49.81    190.93 o
  -5  13   2     2046.50     2526.48    291.44 o
  -4  13   2      123.28       -2.69    125.97 o
  -3  13   2     2101.25     2325.84    277.54 o
  -2  13   2        9.13       22.03    126.91 o
  -1  13   2     2246.43     2628.06    542.94 o
   0  13   2      117.61      286.39    219.98 o
   1  13   2      992.50      795.61    272.13 o
   2  13   2        3.33     -141.10    157.70 o
   3  13   2     2092.15     1476.68    349.41 o
   4  13   2       25.70      157.71    203.36 o
   5  13   2     2565.56     2886.19    447.39 o
   6  13   2       38.60      332.02    246.94 o
   7  13   2     1351.09     1361.15    367.82 o
 -32   1   3     6037.63     6637.04    339.33 o
 -31   1   3     4085.20     4336.82    278.02 o
 -30   1   3     5531.05     5910.24    316.11 o
 -29   1   3     5439.51     4710.47    512.64 o
 -28   1   3     5120.50     5225.71    287.79 o
 -27   1   3     3384.14     3530.82    223.00 o
 -26   1   3     4899.53     4499.71    241.77 o
 -25   1   3     6845.89     7329.67    293.41 o
 -24   1   3     9535.29     8954.88    320.26 o
 -23   1   3    11254.13    10990.91    352.89 o
 -22   1   3     1625.30     1704.28    189.29 o
 -21   1   3    19014.65    19299.62    342.66 o
 -20   1   3     4866.83     5020.35    201.69 o
 -19   1   3    23779.37    23600.99    427.03 o
 -18   1   3    10486.02    10034.12    400.88 o
 -17   1   3    30705.80    31182.67    518.40 o
 -16   1   3      860.18      806.41     73.78 o
 -15   1   3    40474.10    40186.41    629.86 o
 -14   1   3     1707.88     1577.85     91.09 o
 -13   1   3    40350.20    40655.52    622.53 o
 -12   1   3     1393.77     1805.26     63.32 o
 -11   1   3    62506.97    69774.05    912.36 o
 -10   1   3      922.84     1062.06     44.41 o
  -9   1   3    54040.84    61156.79    794.93 o
  -8   1   3      246.55      173.75     19.48 o
  -7   1   3    50505.27    55242.56    662.85 o
  -6   1   3     6165.11     5633.48     95.54 o
  -5   1   3    14177.94    12781.96    184.45 o
  -4   1   3      240.75       15.32     12.82 o
  -3   1   3    87807.34   122558.96   1334.06 o
  -2   1   3     8054.26     7299.40    269.81 o
  -1   1   3    31041.88    35921.68    375.85 o
   0   1   3     9869.17     9222.44    170.70 o
   1   1   3    87746.13   126882.87   1091.21 o
   2   1   3     4762.79     5779.51     67.57 o
   3   1   3    15531.22    15118.78    187.38 o
   4   1   3      390.53      244.92     20.10 o
   5   1   3    47745.61    52382.98    639.07 o
   6   1   3      434.27      287.64     31.11 o
   7   1   3    36386.47    38615.64    481.22 o
   8   1   3       46.38      101.95     24.35 o
   9   1   3    42688.51    44589.18    558.91 o
  10   1   3      396.18      590.65     45.01 o
  11   1   3    40030.53    40648.56    622.62 o
  12   1   3     7941.53     8031.63    166.77 o
  13   1   3    40029.05    40111.95    530.45 o
  14   1   3     7576.38     7913.31    179.15 o
  15   1   3    42739.80    43677.52    714.69 o
  16   1   3     5333.43     4957.23    202.93 o
  17   1   3    17934.77    17760.68    362.20 o
  18   1   3     8534.88     7816.80    216.87 o
  19   1   3     5694.16     5102.79    174.99 o
  20   1   3     5738.96     5975.07    195.01 o
  21   1   3    12511.51    12051.34    276.95 o
  22   1   3     4833.04     4984.63    175.27 o
  23   1   3    12939.28    12577.24    296.71 o
  24   1   3     2726.58     3024.47    210.81 o
  25   1   3     8293.20     8471.51    335.92 o
  26   1   3     9472.44    10308.88    444.88 o
  27   1   3     7360.14     7697.86    340.39 o
  28   1   3     5418.57     5106.09    290.30 o
  29   1   3     5969.95     5505.38    311.69 o
  30   1   3     3272.40     3607.55    268.35 o
  31   1   3     4269.22     3895.43    325.03 o
 -32   2   3       27.58      -99.02    128.08 o
 -31   2   3      628.66      562.54    153.24 o
 -30   2   3      487.85      612.09    140.05 o
 -29   2   3        3.91      -77.29     93.57 o
 -28   2   3       19.05        4.49     90.76 o
 -27   2   3        1.21       31.60     89.37 o
 -26   2   3      243.15       68.13     90.11 o
 -25   2   3      188.40      174.44     98.84 o
 -24   2   3        5.94        3.92    100.64 o
 -23   2   3     2542.86     2337.66    240.53 o
 -22   2   3        8.43       55.75     87.45 o
 -21   2   3      345.04      355.62     76.61 o
 -20   2   3     1684.12     1680.30     92.56 o
 -19   2   3     2106.74     2057.18     99.10 o
 -18   2   3      434.08      320.80     50.73 o
 -17   2   3      460.15      506.48     53.79 o
 -16   2   3       14.53       15.05     35.57 o
 -15   2   3      157.62      207.33     36.23 o
 -14   2   3      929.42     1002.12     54.62 o
 -13   2   3       27.83       55.25     26.53 o
 -12   2   3       85.44      171.81     29.94 o
 -11   2   3     1165.59     1227.69     51.03 o
 -10   2   3       14.29       -7.17     17.57 o
  -9   2   3     3804.97     3425.32     76.27 o
  -8   2   3      409.23      355.59     27.24 o
  -7   2   3      194.95      301.28     22.85 o
  -6   2   3      269.97      245.76     18.89 o
  -5   2   3       64.59       44.96     14.32 o
  -4   2   3     1974.14     2237.00     41.90 o
  -3   2   3    30409.22    35729.94    377.54 o
  -2   2   3     1412.28     1554.50     37.39 o
  -1   2   3    52579.97    67048.30    693.48 o
   0   2   3     2858.09     2816.22     45.76 o
   1   2   3     4128.41     4421.60     61.09 o
   2   2   3    15852.10    16788.71    159.77 o
   3   2   3       86.27       57.08     12.95 o
   4   2   3      472.35      343.63     20.11 o
   5   2   3     1805.79     2145.53     43.63 o
   6   2   3     3818.46     3665.73     73.07 o
   7   2   3     1894.19     1937.48     80.47 o
   8   2   3     2385.46     2331.48     61.58 o
   9   2   3     8702.67     9238.29    152.30 o
  10   2   3    11226.16    11899.00    183.04 o
  11   2   3       67.21       22.23     24.99 o
  12   2   3      109.27      128.77     33.57 o
  13   2   3       19.46       66.26     36.54 o
  14   2   3      100.00       26.88     40.81 o
  15   2   3      557.60      739.35     73.94 o
  16   2   3        2.82      -33.30     40.16 o
  17   2   3     1575.41     1659.37    105.74 o
  18   2   3      192.60      175.83     58.80 o
  19   2   3       28.22      174.98     53.45 o
  20   2   3       76.32       35.10     50.92 o
  21   2   3       35.41       12.89     51.34 o
  22   2   3      110.38      137.72     59.38 o
  23   2   3      233.94      106.69     73.86 o
  24   2   3      176.91      261.83     98.87 o
  25   2   3      664.93      738.58    137.61 o
  26   2   3      105.78       95.25    110.01 o
  27   2   3        2.49       54.01    104.41 o
  28   2   3       49.79      -11.30    119.07 o
  29   2   3      136.56      134.94    121.60 o
  30   2   3      107.04      -30.57    118.02 o
 -31   3   3     3281.84     3876.38    397.28 o
 -30   3   3     3275.20     3431.75    253.67 o
 -29   3   3     3044.34     2713.73    321.88 o
 -28   3   3     2117.05     1806.57    369.00 o
 -27   3   3     6341.36     6892.65    387.33 o
 -26   3   3     4446.03     4507.79    311.10 o
 -25   3   3    10228.51    10489.03    457.86 o
 -24   3   3     6360.18     5604.51    325.81 o
 -23   3   3    22489.62    22051.61    704.09 o
 -22   3   3     4842.54     4671.38    279.71 o
 -21   3   3    24248.18    23088.32    727.38 o
 -20   3   3     1454.33     1580.46    138.70 o
 -19   3   3    41822.91    42689.08    597.64 o
 -18   3   3      839.60      938.02     67.11 o
 -17   3   3    40638.29    40373.75    633.72 o
 -16   3   3     3317.21     2683.78    124.95 o
 -15   3   3    51946.48    54428.65    785.83 o
 -14   3   3     2105.50     2056.29    132.27 o
 -13   3   3    40906.31    41295.83    607.33 o
 -12   3   3     2465.22     2153.12     85.73 o
 -11   3   3    48866.22    52787.79    857.36 o
 -10   3   3     5367.46     5615.57    133.46 o
  -9   3   3    61670.62    67520.22    927.85 o
  -8   3   3     2570.32     2554.91     79.52 o
  -7   3   3    57319.41    63862.31    725.50 o
  -6   3   3      298.10      216.82     23.46 o
  -5   3   3    23552.01    23657.58    313.47 o
  -4   3   3       33.40       13.17     17.83 o
  -3   3   3    12244.87    10461.30    158.18 o
  -2   3   3    10954.51    11100.86    158.20 o
  -1   3   3     4133.60     5680.01     94.29 o
   0   3   3     4443.82     4947.52     82.43 o
   1   3   3    20552.72    20711.86    227.95 o
   2   3   3      454.96      454.02     23.55 o
   3   3   3    81608.27    99445.78    918.22 o
   4   3   3      723.59      580.57     28.20 o
   5   3   3    75291.13    87980.66    865.04 o
   6   3   3     5240.91     5224.81     86.86 o
   7   3   3    78334.32    90768.87    956.45 o
   8   3   3     9918.14    10295.43    146.87 o
   9   3   3    29811.61    28568.34    427.93 o
  10   3   3     3366.22     3013.46     78.67 o
  11   3   3    20424.90    17933.26    283.51 o
  12   3   3     8450.43     7681.91    206.20 o
  13   3   3    36082.14    35465.17    552.51 o
  14   3   3     5025.92     4709.53    157.40 o
  15   3   3    25562.45    25035.62    472.46 o
  16   3   3     1781.92     1786.55    113.77 o
  17   3   3     8983.65     8552.08    235.79 o
  18   3   3     1925.38     1737.91    114.92 o
  19   3   3    10054.81     9705.22    342.35 o
  20   3   3     2374.45     2199.79    159.29 o
  21   3   3     7867.72     7992.19    247.08 o
  22   3   3     4174.06     4778.95    429.36 o
  23   3   3    13912.83    12568.12    413.93 o
  24   3   3     4259.49     4090.39    329.67 o
  25   3   3     8360.11     8086.88    336.37 o
  26   3   3     6010.80     6445.08    310.79 o
  27   3   3     8151.44     7811.61    349.73 o
  28   3   3     6456.50     6629.09    721.46 o
  29   3   3     5706.25     5997.66    329.51 o
  30   3   3     3730.63     4687.16    394.50 o
 -31   4   3      757.93      678.27    377.97 o
 -30   4   3       61.52     -170.04    182.62 o
 -29   4   3      160.52      261.74    154.80 o
 -28   4   3       10.34       -5.80    122.53 o
 -27   4   3      204.80      365.23    141.25 o
 -26   4   3      164.95       18.78    114.11 o
 -25   4   3        6.81       64.01    112.18 o
 -24   4   3       23.12       15.72    103.19 o
 -23   4   3      109.47        5.22    224.14 o
 -22   4   3      243.70      183.84    126.62 o
 -21   4   3      402.13      419.59    100.97 o
 -20   4   3     2324.63     2256.54    202.83 o
 -19   4   3     1613.94     1517.45     97.68 o
 -18   4   3      465.29      314.54     75.24 o
 -17   4   3      743.70      810.97     74.52 o
 -16   4   3       43.71       61.09     29.73 o
 -15   4   3      235.33      260.15     57.02 o
 -14   4   3       41.84       38.23     25.08 o
 -13   4   3       58.94       75.09     26.08 o
 -12   4   3      125.78      221.39     51.61 o
 -11   4   3     3470.29     3634.10    110.02 o
 -10   4   3      540.99      561.88     41.81 o
  -9   4   3     1397.64     1365.80     54.34 o
  -8   4   3    11218.13    11627.81    189.25 o
  -7   4   3        8.98       89.14     24.59 o
  -6   4   3    11013.28    11754.84    208.18 o
  -5   4   3     3001.18     3314.96     94.90 o
  -4   4   3     3498.00     3307.21     72.14 o
  -3   4   3      457.31      404.34     28.21 o
  -2   4   3      133.20       45.00     21.47 o
  -1   4   3     6998.07     7600.56    134.41 o
   0   4   3      106.27       82.76     21.54 o
   1   4   3     1875.60     1990.50     56.64 o
   2   4   3       38.01       79.06     19.39 o
   3   4   3     1234.62     1430.14     80.79 o
   4   4   3     2476.46     2726.06     60.23 o
   5   4   3     1882.78     1726.97     62.83 o
   6   4   3     7384.58     8502.80    132.75 o
   7   4   3     1585.34     1351.16     52.78 o
   8   4   3      267.40      301.00     34.15 o
   9   4   3     1961.58     1818.90     86.21 o
  10   4   3     2205.80     2587.21    125.51 o
  11   4   3       99.66       97.21     32.00 o
  12   4   3     1954.68     1975.46    110.08 o
  13   4   3      246.52      301.34     57.30 o
  14   4   3     2195.56     2196.85    124.48 o
  15   4   3      619.50      685.17    147.42 o
  16   4   3       46.70       65.49     56.74 o
  17   4   3     4368.95     4162.52    208.47 o
  18   4   3       56.63      107.18     65.65 o
  19   4   3     3030.32     2933.41    175.58 o
  20   4   3      227.39      195.40     81.79 o
  21   4   3      340.25      415.13     98.37 o
  22   4   3     1677.91     1396.80    192.69 o
  23   4   3      475.99      493.61    144.79 o
  24   4   3      988.16      850.15    170.77 o
  25   4   3       72.76       20.56     92.06 o
  26   4   3      754.78      406.20    125.82 o
  27   4   3       37.88        2.10    106.27 o
  28   4   3      176.08      332.54    129.45 o
  29   4   3       13.22        6.58    118.30 o
 -30   5   3     4759.11     5815.25    506.85 o
 -29   5   3     4285.12     4917.69    596.30 o
 -28   5   3     5033.16     5183.00    368.60 o
 -27   5   3     4793.65     5022.35    585.31 o
 -26   5   3     4118.74     4489.72    327.88 o
 -25   5   3     5602.16     5449.56    413.68 o
 -24   5   3     6121.29     6713.18    366.80 o
 -23   5   3     6579.30     6471.33    295.08 o
 -22   5   3     7713.72     8082.56    319.80 o
 -21   5   3     6956.08     6907.24    288.95 o
 -20   5   3     1227.41     1234.00    141.54 o
 -19   5   3    15049.12    14709.09    427.73 o
 -18   5   3     3604.44     3170.80    188.11 o
 -17   5   3    19145.32    19844.72    456.89 o
 -16   5   3     3938.04     4529.11    153.49 o
 -15   5   3    17297.99    17519.69    536.60 o
 -14   5   3     7061.77     7313.89    157.98 o
 -13   5   3    37955.39    40313.34    766.50 o
 -12   5   3      154.24      201.62     37.95 o
 -11   5   3    36150.36    36760.28    554.03 o
 -10   5   3      474.13      364.57     46.31 o
  -9   5   3    33675.23    33415.63    538.10 o
  -8   5   3      169.43      123.21     33.52 o
  -7   5   3    28116.34    28796.95    440.37 o
  -6   5   3     3520.93     3493.91    113.05 o
  -5   5   3    30166.04    29927.25    406.62 o
  -4   5   3      652.24      768.87     51.29 o
  -3   5   3    22803.40    21738.75    350.84 o
  -2   5   3      556.84      680.14     51.37 o
  -1   5   3    43406.40    43374.28    625.63 o
   0   5   3    11859.88    12552.74    210.91 o
   1   5   3    25683.40    24917.50    359.56 o
   2   5   3      266.29      212.97     30.20 o
   3   5   3    64421.74    71133.47    897.76 o
   4   5   3       69.52       97.93     24.73 o
   5   5   3    62312.83    68254.28    946.01 o
   6   5   3     1336.49     1443.65     75.36 o
   7   5   3    31800.82    31789.38    557.67 o
   8   5   3      185.40      211.64     56.06 o
   9   5   3    19415.20    19118.25    321.43 o
  10   5   3       81.34       50.29     29.05 o
  11   5   3    26381.89    26054.26    462.55 o
  12   5   3     2461.26     2344.89     90.39 o
  13   5   3    17847.17    17394.64    423.62 o
  14   5   3      915.50      859.63     65.95 o
  15   5   3    16169.79    15371.44    298.65 o
  16   5   3       81.33       82.44     45.60 o
  17   5   3    15427.82    14752.09    361.69 o
  18   5   3     3807.96     3211.95    165.56 o
  19   5   3    17278.78    16960.33    458.67 o
  20   5   3     3946.22     3906.16    208.81 o
  21   5   3    12399.31    11425.04    473.22 o
  22   5   3     7587.47     7378.47   1078.99 o
  23   5   3     8660.30     8751.43    864.10 o
  24   5   3     5259.81     5541.70    475.08 o
  25   5   3     6259.60     5579.73    369.32 o
  26   5   3     6941.24     7574.41    436.10 o
  27   5   3     3108.28     3332.51    318.94 o
  28   5   3     4563.27     5088.07    310.63 o
 -29   6   3      237.72      -78.87    180.57 o
 -28   6   3       23.53      -68.18    134.74 o
 -27   6   3      400.35      392.59    162.70 o
 -26   6   3      487.96      374.57    158.14 o
 -25   6   3      288.02      459.64    129.06 o
 -24   6   3       22.37      -87.64     84.67 o
 -23   6   3      361.65      258.53    121.09 o
 -22   6   3      921.75     1297.03    161.26 o
 -21   6   3     1490.19     1624.07    312.10 o
 -20   6   3     2145.43     1977.02    216.81 o
 -19   6   3      518.62      408.76    103.04 o
 -18   6   3      451.70      345.45    112.87 o
 -17   6   3     1687.65     1755.08    174.40 o
 -16   6   3     3839.68     3623.00    156.06 o
 -15   6   3      341.36      417.59     63.09 o
 -14   6   3       23.21       30.58     38.61 o
 -13   6   3       11.98       98.96     43.06 o
 -12   6   3      366.51      325.29     51.98 o
 -11   6   3       16.83      123.23     40.46 o
 -10   6   3      251.09      295.82     48.10 o
  -9   6   3       27.08       66.91     35.13 o
  -8   6   3     5860.53     6092.14    153.71 o
  -7   6   3       51.24      186.51     40.82 o
  -6   6   3     2813.24     2738.69    109.33 o
  -5   6   3      713.32      642.10     45.51 o
  -4   6   3     1142.43      957.35     52.66 o
  -3   6   3      338.93      379.95     55.84 o
  -2   6   3     3097.84     3002.66    156.26 o
  -1   6   3      385.20      375.02     70.28 o
   0   6   3     3744.09     3994.82    141.89 o
   1   6   3      212.93      272.71     46.33 o
   2   6   3      605.76      702.10     59.31 o
   3   6   3     1514.82     1705.98     66.57 o
   4   6   3     1942.33     1986.60     71.11 o
   5   6   3     1779.02     1978.09    107.60 o
   6   6   3     9365.25     9611.96    238.27 o
   7   6   3      823.05      963.21     94.79 o
   8   6   3     3095.58     2881.16    165.12 o
   9   6   3       17.47      103.65     47.74 o
  10   6   3      107.65      170.96     54.06 o
  11   6   3      420.86      406.75     83.92 o
  12   6   3       82.77      136.71     56.49 o
  13   6   3     1551.81     1609.20    214.68 o
  14   6   3     2681.27     2401.04     92.71 o
  15   6   3     1101.97     1129.81     70.28 o
  16   6   3      481.12      471.09     74.73 o
  17   6   3       18.03      140.61     47.16 o
  18   6   3     1619.45     1485.89    129.18 o
  19   6   3       17.88       66.54     65.92 o
  20   6   3       64.63      -47.70     75.94 o
  21   6   3      463.23      400.32    210.74 o
  22   6   3      618.10      784.12    167.78 o
  23   6   3      324.86      566.70    159.81 o
  24   6   3      376.70      287.90    138.87 o
  25   6   3       79.26        8.96    219.97 o
  26   6   3       17.91      -91.97    132.80 o
  27   6   3      214.36      126.69    153.67 o
 -28   7   3     1853.18     2210.19    351.39 o
 -27   7   3     3448.21     3157.40    311.71 o
 -26   7   3      933.39     1137.53    208.39 o
 -25   7   3     6306.58     6295.79    328.03 o
 -24   7   3     3003.53     3177.24    245.79 o
 -23   7   3     4444.63     4299.46    264.93 o
 -22   7   3     3047.15     3614.61    333.61 o
 -21   7   3     9650.11     9849.80    374.56 o
 -20   7   3     1369.53     1194.19    248.16 o
 -19   7   3    21165.37    20031.36    612.03 o
 -18   7   3     1658.58     1541.02    158.35 o
 -17   7   3    23284.38    21888.21    574.60 o
 -16   7   3     2473.32     3062.09    270.19 o
 -15   7   3    27465.08    27114.46    716.44 o
 -14   7   3      823.11      962.01     95.95 o
 -13   7   3    24966.17    25132.74    439.70 o
 -12   7   3     2031.85     2234.82    109.08 o
 -11   7   3    34897.66    34901.86    559.46 o
 -10   7   3     2475.39     2570.02    111.43 o
  -9   7   3    18661.44    18054.68    333.20 o
  -8   7   3     2867.30     2962.37    177.58 o
  -7   7   3    21846.14    21763.60    379.44 o
  -6   7   3      821.85      902.05     78.22 o
  -5   7   3    16420.87    16172.59    279.67 o
  -4   7   3      837.12      898.91     58.80 o
  -3   7   3    29375.30    28598.12    566.77 o
  -2   7   3        9.93      -78.84     39.42 o
  -1   7   3    28353.21    28909.29    570.91 o
   0   7   3     1664.62     1708.60    112.77 o
   1   7   3    37702.82    38392.07    745.94 o
   2   7   3     2215.12     2051.28    104.05 o
   3   7   3    25299.12    25633.12    416.55 o
   4   7   3      655.70      679.68     51.94 o
   5   7   3    28280.72    28152.70    531.37 o
   6   7   3      232.46      225.85     57.68 o
   7   7   3    23620.17    21812.58    443.02 o
   8   7   3     1007.89     1057.01    103.20 o
   9   7   3    12273.73    11865.51    297.16 o
  10   7   3     1116.32     1221.40    116.41 o
  11   7   3    13036.80    12619.03    318.26 o
  12   7   3      125.91       74.91     62.31 o
  13   7   3    18821.58    17880.46    411.03 o
  14   7   3     5466.85     5154.02    286.17 o
  15   7   3    23782.26    22849.97    500.25 o
  16   7   3     9280.11    10091.36    299.86 o
  17   7   3     9110.82     9213.00    289.73 o
  18   7   3     3507.10     3533.57    259.00 o
  19   7   3    10264.51     9931.41    573.89 o
  20   7   3     5592.99     6219.40    550.40 o
  21   7   3     8493.37     8689.93    363.34 o
  22   7   3     3512.76     3885.46    308.78 o
  23   7   3     5155.41     4517.13    337.91 o
  24   7   3     3390.71     4212.23    523.88 o
  25   7   3     4409.59     4766.39    362.60 o
  26   7   3     2323.12     2211.50    281.31 o
 -26   8   3      220.48      365.73    166.45 o
 -25   8   3      264.31      211.48    221.68 o
 -24   8   3      462.61      358.87    124.94 o
 -23   8   3      419.12      361.20    122.56 o
 -22   8   3      278.12      414.97    126.07 o
 -21   8   3      910.38      720.60    143.61 o
 -20   8   3     1039.53      997.30    151.38 o
 -19   8   3     1026.77     1193.20    247.94 o
 -18   8   3     1055.21     1216.27    160.32 o
 -17   8   3      500.65      418.42    141.19 o
 -16   8   3     1834.45     2097.70    189.47 o
 -15   8   3     2549.56     2619.06    189.73 o
 -14   8   3       35.36      132.68    125.24 o
 -13   8   3     3716.35     3474.66    204.85 o
 -12   8   3      932.19     1124.29    102.24 o
 -11   8   3      579.15      739.11     88.49 o
 -10   8   3     2357.98     2096.84    126.19 o
  -9   8   3      111.21      160.99     56.63 o
  -8   8   3     1754.05     1825.60    186.50 o
  -7   8   3     1410.10     1359.84    104.02 o
  -6   8   3     3714.59     3704.52    175.12 o
  -5   8   3      215.34      334.99     48.38 o
  -4   8   3     1296.81     1378.13     81.19 o
  -3   8   3      609.25      757.21    105.72 o
  -2   8   3      592.84      552.17     93.70 o
  -1   8   3       15.15      152.36     68.54 o
   0   8   3     1393.34     1256.03    125.45 o
   1   8   3      118.71      192.26     62.51 o
   2   8   3      724.99      716.15     66.52 o
   3   8   3     2716.16     2692.45    109.50 o
   4   8   3     1899.39     1901.01     84.87 o
   5   8   3    15422.63    15191.65    353.60 o
   6   8   3     7268.90     7066.91    223.08 o
   7   8   3      434.33      459.20     96.90 o
   8   8   3     6130.78     5971.05    220.92 o
   9   8   3        3.35       72.12     57.59 o
  10   8   3     3055.54     2805.77    151.84 o
  11   8   3      710.66      828.99    135.51 o
  12   8   3     1047.37     1124.74    111.13 o
  13   8   3      607.49      570.94     93.67 o
  14   8   3     1689.92     1577.59    133.87 o
  15   8   3      137.92      311.90     85.61 o
  16   8   3      482.21      427.31    108.55 o
  17   8   3     1797.80     2154.75    192.41 o
  18   8   3      488.84      593.07    129.31 o
  19   8   3      297.62      388.76    163.55 o
  20   8   3     1113.87     1231.30    170.00 o
  21   8   3     1146.18     1044.58    182.05 o
  22   8   3     1703.33     1604.51    196.98 o
  23   8   3      388.70      313.62    262.61 o
  24   8   3     1572.50     1940.16    268.02 o
 -24   9   3     2932.01     3724.59    324.08 o
 -23   9   3     4249.86     4122.19    377.27 o
 -22   9   3     1432.77     1522.26    196.59 o
 -21   9   3     6653.99     6553.51    335.08 o
 -20   9   3     2013.34     2256.41    214.07 o
 -19   9   3     9911.08     9639.07    389.29 o
 -18   9   3     1467.46     1424.37    174.32 o
 -17   9   3    10735.75    10281.07    414.20 o
 -16   9   3     4896.56     4712.00    266.28 o
 -15   9   3    15402.98    14770.31    468.65 o
 -14   9   3      561.22      549.54    119.90 o
 -13   9   3    25733.18    25780.02    803.52 o
 -12   9   3      331.19      409.65    143.53 o
 -11   9   3    16512.94    15812.81    470.95 o
 -10   9   3       93.49      166.22     82.92 o
  -9   9   3     7036.41     6970.09    284.49 o
  -8   9   3      437.06      552.19     85.33 o
  -7   9   3     4332.38     4218.13    179.33 o
  -6   9   3       26.40      122.32    126.65 o
  -5   9   3    14721.06    14647.68    326.03 o
  -4   9   3      259.47      289.13    101.91 o
  -3   9   3    14763.21    14417.47    338.42 o
  -2   9   3      375.43      452.42    103.43 o
  -1   9   3    17680.10    17168.29    621.53 o
   0   9   3      667.92      680.98     96.84 o
   1   9   3    15571.27    16134.09    415.40 o
   2   9   3     1820.83     1786.57    135.84 o
   3   9   3    22631.31    22452.13    527.50 o
   4   9   3      478.08      468.05     93.72 o
   5   9   3    22898.03    22542.39    534.75 o
   6   9   3     1202.93     1468.46    119.68 o
   7   9   3    16912.37    16609.40    415.62 o
   8   9   3      720.56      719.80     98.44 o
   9   9   3    16573.41    16062.45    397.37 o
  10   9   3     1801.00     2173.02    242.59 o
  11   9   3    11504.22    11069.83    320.90 o
  12   9   3     2559.28     2839.60    170.61 o
  13   9   3    11968.53    11824.35    341.34 o
  14   9   3     6116.34     6188.35    296.16 o
  15   9   3     7422.80     7090.54    364.22 o
  16   9   3      725.39      902.72    226.48 o
  17   9   3    13074.59    12483.33    449.96 o
  18   9   3      894.52     1014.13    164.20 o
  19   9   3     4138.90     4278.40    281.58 o
  20   9   3     1067.52     1074.51    185.98 o
  21   9   3     6375.92     6451.48    468.38 o
  22   9   3     1292.78     1397.02    268.76 o
 -22  10   3      249.60      307.38    173.31 o
 -21  10   3      286.26      218.90    132.97 o
 -20  10   3      140.84      319.36    135.57 o
 -19  10   3      316.14      183.75    122.29 o
 -18  10   3       84.07      113.55    116.79 o
 -17  10   3      252.49      419.12    124.63 o
 -16  10   3      880.09      904.46    151.05 o
 -15  10   3      849.72     1157.41    310.01 o
 -14  10   3      959.03     1056.58    155.34 o
 -13  10   3     1659.02     1704.35    315.46 o
 -12  10   3     2082.48     2084.67    193.71 o
 -11  10   3      160.06      165.10     97.25 o
 -10  10   3     6973.40     6617.36    296.15 o
  -9  10   3       25.83       71.61     88.23 o
  -8  10   3     7454.31     7214.11    343.96 o
  -7  10   3       45.49      128.78    102.21 o
  -6  10   3     4534.68     4142.72    263.83 o
  -5  10   3       50.86       56.03    130.74 o
  -4  10   3     3398.10     3418.69    314.77 o
  -3  10   3      787.39      701.42    125.53 o
  -2  10   3     4942.43     5005.31    511.61 o
  -1  10   3      302.90      313.36     87.40 o
   0  10   3     2324.79     2415.32    162.79 o
   1  10   3      100.48      123.07     75.04 o
   2  10   3     1097.59     1205.40    131.43 o
   3  10   3      250.72      259.20    134.97 o
   4  10   3      539.73      610.93    108.53 o
   5  10   3      440.08      711.67    133.49 o
   6  10   3     3129.77     2980.47    243.31 o
   7  10   3      109.90      192.77     85.21 o
   8  10   3     2322.73     2495.82    200.07 o
   9  10   3      872.33      868.96    116.26 o
  10  10   3     2163.14     2484.44    187.10 o
  11  10   3       15.79       46.64     93.37 o
  12  10   3     1485.04     1822.36    185.48 o
  13  10   3        5.73       28.80     90.02 o
  14  10   3      342.17      521.78    130.96 o
  15  10   3      201.15      234.11    118.11 o
  16  10   3      361.13      357.06    148.75 o
  17  10   3      145.28     -107.81    140.10 o
  18  10   3      642.77      469.67    196.35 o
  19  10   3     2321.03     2387.27    349.37 o
  20  10   3     1484.20     1357.26    280.66 o
 -19  11   3     7143.58     7092.53    426.39 o
 -18  11   3     1506.45     1823.37    293.58 o
 -17  11   3     6727.53     6835.69    357.50 o
 -16  11   3     1617.80     1434.38    189.66 o
 -15  11   3     4026.96     3648.63    316.75 o
 -14  11   3      461.40      706.05    152.15 o
 -13  11   3    10796.95    10086.03    583.14 o
 -12  11   3      132.62       72.74    104.41 o
 -11  11   3    15040.84    14498.27    484.52 o
 -10  11   3      106.28      227.31    126.17 o
  -9  11   3    11874.00    11876.46    488.10 o
  -8  11   3      743.28      689.83    159.16 o
  -7  11   3    12643.32    13182.17    514.44 o
  -6  11   3       38.81      218.27    117.65 o
  -5  11   3    16090.39    16103.82    573.69 o
  -4  11   3      143.11      153.58    151.50 o
  -3  11   3     7717.06     7564.22    361.84 o
  -2  11   3      206.81      210.41    116.73 o
  -1  11   3     9447.17     8947.72    400.25 o
   0  11   3        1.26      189.15    109.25 o
   1  11   3    10205.39     9793.35    424.50 o
   2  11   3      181.04       58.26    169.15 o
   3  11   3    15730.39    15594.37    566.57 o
   4  11   3       28.06       10.97    103.07 o
   5  11   3    10138.90     9193.32    420.54 o
   6  11   3       11.73       93.26    114.13 o
   7  11   3     7632.24     8230.52    626.19 o
   8  11   3     1298.46     1540.01    336.68 o
   9  11   3    10125.81    10489.87    737.13 o
  10  11   3     2417.26     2937.55    326.07 o
  11  11   3     6549.13     6387.95    457.76 o
  12  11   3     1706.62     2415.77    566.57 o
  13  11   3     6020.52     6184.96    468.15 o
  14  11   3      170.94      177.43    156.51 o
  15  11   3     8088.49     7593.00    527.45 o
  16  11   3     2008.07     2002.07    442.96 o
  17  11   3     3934.79     3427.27    684.57 o
 -15  12   3        7.55      178.49    143.23 o
 -14  12   3     2019.62     1859.59    209.86 o
 -13  12   3       80.14      127.50    135.62 o
 -12  12   3      983.45      874.15    192.16 o
 -11  12   3      172.52      273.24    136.68 o
 -10  12   3     1889.94     2082.37    239.36 o
  -9  12   3       25.41      111.02    126.12 o
  -8  12   3     1784.24     1568.99    334.77 o
  -7  12   3       86.55      358.08    287.42 o
  -6  12   3     2038.32     2234.22    243.74 o
  -5  12   3       42.59      -35.30     88.97 o
  -4  12   3     2560.25     2624.29    212.69 o
  -3  12   3       73.75      202.67    106.63 o
  -2  12   3     3636.75     3648.69    701.23 o
  -1  12   3       30.62       84.83    121.76 o
   0  12   3     2338.80     2356.01    288.18 o
   1  12   3      204.13      145.24    122.22 o
   2  12   3     3360.65     2760.25    395.81 o
   3  12   3      994.93     1076.12    297.08 o
   4  12   3     3965.97     3783.57    469.04 o
   5  12   3       87.85      159.79    195.07 o
   6  12   3      942.66      504.78    236.81 o
   7  12   3      177.65      -83.02    186.79 o
   8  12   3     1747.84     1850.45    384.64 o
   9  12   3      213.98      126.61    203.40 o
  10  12   3     1382.92     1785.21    394.87 o
  11  12   3       34.12      176.38    215.81 o
  12  12   3     1634.67     1739.93    409.52 o
  13  12   3      107.73     -103.76    201.30 o
  -8  13   3       20.22       78.85    203.36 o
  -7  13   3     5760.18     5478.53    386.46 o
  -6  13   3      309.39      424.77    172.56 o
  -5  13   3     7601.10     7523.96    554.47 o
  -4  13   3        0.44       33.06    128.33 o
  -3  13   3     5030.62     5308.96    379.18 o
  -2  13   3       43.59       81.02    132.06 o
  -1  13   3     5913.57     7389.50    630.76 o
   0  13   3      323.07      112.09    220.03 o
   1  13   3     5821.97     6064.67    586.84 o
   2  13   3       30.11      -12.45    195.06 o
   3  13   3     6475.14     6388.57    612.32 o
   4  13   3      124.90      163.95    219.98 o
   5  13   3     5822.69     6532.01    636.91 o
   6  13   3       15.14       58.10    213.73 o
   7  13   3     6987.42     8201.89    721.30 o
 -32   0   4      378.29      197.64    208.63 o
 -31   0   4     2929.54     2476.04    279.48 o
 -30   0   4     4458.38     4408.08    483.89 o
 -29   0   4     4318.52     4138.00    402.54 o
 -28   0   4     9230.85     8922.34    570.76 o
 -27   0   4     8574.83     8064.46    524.35 o
 -26   0   4    17905.59    17539.51    813.08 o
 -25   0   4    16668.15    15070.62    727.55 o
 -24   0   4     9054.34     8959.05    516.87 o
 -23   0   4    13017.77    13111.84    636.25 o
 -22   0   4    36794.70    35914.71   1285.95 o
 -21   0   4     4480.89     4579.74    231.85 o
 -20   0   4    26713.69    25462.09    662.95 o
 -19   0   4     9537.16     9463.77    321.82 o
 -18   0   4    13867.86    13553.88    399.52 o
 -17   0   4     4250.58     3642.63    176.37 o
 -16   0   4    29309.46    28411.92    938.87 o
 -15   0   4     2414.17     2283.79    175.20 o
 -14   0   4    49444.78    53083.14   1588.48 o
 -13   0   4     2370.22     2934.17    183.65 o
 -12   0   4    35211.20    35880.78   1089.96 o
 -11   0   4      888.79      940.24     91.53 o
 -10   0   4    36163.83    37395.22   1102.08 o
  -9   0   4    16407.01    16848.61    380.48 o
  -8   0   4    48354.65    52543.92    890.24 o
  -7   0   4      243.34      239.98     27.94 o
  -6   0   4   162376.00   236959.44   6856.45 o
  -5   0   4     9260.70     8464.00    272.89 o
  -3   0   4   186962.20   329957.25   9401.41 o
  -2   0   4    56853.54    72704.65   1516.02 o
  -1   0   4    38563.82    45114.63    669.61 o
   0   0   4    16435.43    17227.53    213.58 o
   1   0   4   121146.80   177164.25   2469.93 o
   2   0   4    63350.67    75727.68   1078.75 o
   3   0   4    10742.64    10257.72    178.35 o
   4   0   4    44593.23    48265.83    706.72 o
   5   0   4      646.15      611.86     45.97 o
   6   0   4    30603.76    29219.09    527.85 o
   7   0   4     4984.05     5299.31    145.66 o
   8   0   4    48714.52    52094.66    946.41 o
   9   0   4     1042.99      838.87     67.42 o
  10   0   4    65048.73    72106.31   1237.35 o
  11   0   4      383.09      279.58     51.50 o
  12   0   4    41112.12    41919.29    775.53 o
  13   0   4     6034.28     5647.85    226.30 o
  14   0   4    64149.72    66595.63   1598.98 o
  15   0   4    11519.95    11181.58    719.66 o
  16   0   4    23539.44    24038.75    636.75 o
  17   0   4     4549.49     4046.98    211.20 o
  18   0   4     4785.34     4595.13    232.47 o
  19   0   4     1433.85     1747.90    303.63 o
  20   0   4     3200.29     3601.36    304.41 o
  21   0   4     2556.62     2271.36    189.13 o
  22   0   4     1412.08     1658.66    171.62 o
  23   0   4     6347.50     6023.93    310.76 o
  24   0   4    12316.13    13221.42    714.61 o
  25   0   4     6898.81     6699.69    496.04 o
  26   0   4     9421.08     9572.70    612.85 o
  27   0   4     5993.48     6956.86    539.16 o
  28   0   4    10181.97    10001.91    502.76 o
  29   0   4     8558.26     9315.27    497.54 o
  30   0   4     6052.21     6503.80    431.03 o
 -32   1   4       92.69      257.36    126.90 o
 -31   1   4      102.03       67.06    107.93 o
 -30   1   4      287.57      206.57    114.70 o
 -29   1   4        8.29       15.73     95.39 o
 -28   1   4      185.47      222.00    100.64 o
 -27   1   4       23.74       29.67     85.09 o
 -26   1   4        1.35      -34.28     77.76 o
 -25   1   4      100.71       85.90     81.98 o
 -24   1   4      883.84      990.33    127.27 o
 -23   1   4      293.49      329.97     89.79 o
 -22   1   4      474.74      662.50    107.66 o
 -21   1   4     1369.38     1260.39    130.56 o
 -20   1   4      271.60      220.00     53.98 o
 -19   1   4     1660.68     1579.25     98.52 o
 -18   1   4     3718.23     3775.21    180.97 o
 -17   1   4        1.48       -4.52     33.55 o
 -16   1   4      307.87      335.50     44.83 o
 -15   1   4     1219.81     1543.88    106.82 o
 -14   1   4     2857.47     3009.89     93.42 o
 -13   1   4      649.93      647.34     52.89 o
 -12   1   4      800.92      907.18     44.87 o
 -11   1   4       10.23       18.99     20.85 o
 -10   1   4     1616.42     1487.59     52.23 o
  -9   1   4      540.03      651.55     27.29 o
  -8   1   4     6684.39     6957.66    122.43 o
  -7   1   4      137.16      189.82     19.98 o
  -6   1   4       14.04       49.23     17.00 o
  -5   1   4     1855.55     1649.22     45.48 o
  -4   1   4    12125.75    13901.54    229.65 o
  -3   1   4    19240.27    20238.35    259.49 o
  -2   1   4    79825.26   106586.05    975.39 o
  -1   1   4     7649.02     7874.20     74.34 o
   0   1   4     1759.32     1717.91     31.81 o
   1   1   4     3346.85     2873.33     48.29 o
   2   1   4     4113.05     3982.92     56.33 o
   3   1   4      575.15      436.40     21.91 o
   4   1   4     2823.56     2755.85     64.26 o
   5   1   4     3953.28     4239.79     83.97 o
   6   1   4     1926.33     1974.37     51.90 o
   7   1   4     1943.12     1957.06     56.38 o
   8   1   4      267.22      393.98     33.55 o
   9   1   4    19710.93    21764.85    304.96 o
  10   1   4      885.82      968.19     51.98 o
  11   1   4      799.39      771.67     51.07 o
  12   1   4       13.20       27.54     30.96 o
  13   1   4      367.65      316.21     51.38 o
  14   1   4     1137.85     1275.04     83.85 o
  15   1   4       90.05      132.99     46.64 o
  16   1   4     1034.23     1113.86     87.89 o
  17   1   4       21.31       90.19     61.42 o
  18   1   4       86.61      184.49     57.89 o
  19   1   4      523.69      404.54     71.56 o
  20   1   4       48.10       91.97     55.76 o
  21   1   4      134.34       77.79     56.28 o
  22   1   4      626.59      645.88     85.64 o
  23   1   4      492.83      388.28     78.91 o
  24   1   4      425.52      299.31    229.10 o
  25   1   4       44.48      168.61    107.73 o
  26   1   4       53.18       68.21    100.70 o
  27   1   4      284.33      246.28    123.61 o
  28   1   4       32.42      221.24    117.97 o
  29   1   4       52.23      -63.82    100.46 o
  30   1   4      142.50      199.00    130.06 o
 -32   2   4     2591.29     2586.95    293.39 o
 -31   2   4     2388.96     2645.98    224.01 o
 -30   2   4     4709.63     4796.88    277.55 o
 -29   2   4     2148.66     2151.51    198.31 o
 -28   2   4     7809.82     8386.64    337.94 o
 -27   2   4     4333.43     4517.94    247.90 o
 -26   2   4     9706.91     8745.28    700.68 o
 -25   2   4     4436.21     4476.73    296.74 o
 -24   2   4     8792.15     9133.03    408.05 o
 -23   2   4     8734.10     8642.16    385.80 o
 -22   2   4    18449.28    19896.86    633.65 o
 -21   2   4    16675.92    16186.67    962.66 o
 -20   2   4    42506.18    43938.29    658.86 o
 -19   2   4     9958.43     9869.51    212.59 o
 -18   2   4    30727.47    29954.20    468.81 o
 -17   2   4     7640.29     7395.28    155.94 o
 -16   2   4    20870.70    20641.63    321.99 o
 -15   2   4      900.80      862.09     52.74 o
 -14   2   4    35339.33    35779.03    476.97 o
 -13   2   4     5131.42     5016.50    114.43 o
 -12   2   4    47556.15    50688.29    635.48 o
 -11   2   4      117.53       97.49     24.09 o
 -10   2   4    42562.58    43632.38    598.51 o
  -9   2   4     1630.35     1570.04     47.51 o
  -8   2   4    32894.99    32365.83    405.15 o
  -7   2   4     2245.30     2583.04     49.85 o
  -6   2   4    49193.45    55324.37    614.87 o
  -5   2   4     2698.06     2578.35     49.28 o
  -4   2   4    18230.37    18112.41    190.42 o
  -3   2   4     3952.31     4225.85     55.16 o
  -2   2   4     7404.91     5646.41     72.53 o
  -1   2   4     1897.83     2086.89     34.99 o
   0   2   4    15370.17    14000.46    142.46 o
   1   2   4    37799.07    42377.75    384.25 o
   2   2   4    38158.93    40708.88    355.67 o
   3   2   4     1538.79     1757.16     35.98 o
   4   2   4    33156.26    34516.00    325.09 o
   5   2   4       56.92       21.91     14.37 o
   6   2   4    37783.41    38852.60    422.64 o
   7   2   4     6553.44     6518.35    108.16 o
   8   2   4    62152.76    70616.13    795.90 o
   9   2   4     7986.09     8740.45    184.30 o
  10   2   4    44491.76    47666.99    566.62 o
  11   2   4      343.41      312.97     40.82 o
  12   2   4    38813.30    38895.78    648.19 o
  13   2   4     5373.88     4844.79    152.38 o
  14   2   4    34029.41    33221.83    581.30 o
  15   2   4     7388.25     6908.33    366.04 o
  16   2   4    32927.05    31657.41    681.08 o
  17   2   4      705.32      774.01     74.92 o
  18   2   4    30278.77    30479.97    512.17 o
  19   2   4     2429.77     2522.79    123.05 o
  20   2   4    14879.00    14837.30    317.53 o
  21   2   4     2788.09     2753.72    138.71 o
  22   2   4     8474.39     8312.89    233.96 o
  23   2   4    10953.69    10068.75    354.55 o
  24   2   4     6908.98     7146.27    310.47 o
  25   2   4     6509.26     6520.60    302.00 o
  26   2   4     6216.17     5832.37    297.59 o
  27   2   4     7684.67     7343.23    446.25 o
  28   2   4     5935.52     6023.78    317.44 o
  29   2   4     4035.70     3846.64    273.18 o
  30   2   4     4571.15     4342.30    295.25 o
 -31   3   4      136.31      150.56    116.84 o
 -30   3   4        3.00       27.11    108.65 o
 -29   3   4        2.50       16.67    101.20 o
 -28   3   4       34.81       43.58    124.08 o
 -27   3   4      137.51       -3.76    113.92 o
 -26   3   4      307.01      374.10    155.69 o
 -25   3   4      182.68      254.76    118.19 o
 -24   3   4      139.11      369.29    126.69 o
 -23   3   4     1743.03     1688.24    193.78 o
 -22   3   4     3420.57     3294.74    408.70 o
 -21   3   4       55.03      -38.30     77.51 o
 -20   3   4     1943.89     1857.77     99.16 o
 -19   3   4     4386.82     4646.05    131.38 o
 -18   3   4     1595.91     1517.71     90.41 o
 -17   3   4       30.34       83.47     49.74 o
 -16   3   4      426.01      522.20     49.49 o
 -15   3   4      458.36      377.47     43.01 o
 -14   3   4     3736.94     3922.79    103.50 o
 -13   3   4      148.33      156.71     33.73 o
 -12   3   4     2689.96     2931.85    105.79 o
 -11   3   4     1265.54     1239.89     67.90 o
 -10   3   4     4211.56     4507.54    100.18 o
  -9   3   4     2035.12     1941.96     55.76 o
  -8   3   4     1217.35     1411.36     42.85 o
  -7   3   4     2115.48     2097.82     52.70 o
  -6   3   4     5514.07     5198.31     88.43 o
  -5   3   4       83.46       61.78     16.18 o
  -4   3   4    14782.75    15882.50    203.64 o
  -3   3   4      584.14      549.18     31.19 o
  -2   3   4    33025.95    37178.43    411.17 o
  -1   3   4     7074.46     7059.80    115.74 o
   0   3   4     8581.60     8397.67    106.02 o
   1   3   4      865.48      783.37     31.91 o
   2   3   4      155.35      127.96     17.33 o
   3   3   4    13063.60    13469.69    147.56 o
   4   3   4       22.92       33.57     16.93 o
   5   3   4      424.13      529.14     28.58 o
   6   3   4     2579.44     2695.35     58.27 o
   7   3   4      668.64      612.32     32.28 o
   8   3   4     1866.72     1886.73     52.40 o
   9   3   4       29.03        3.07     23.39 o
  10   3   4     1177.45     1121.45     61.74 o
  11   3   4     1505.95     1319.82     75.51 o
  12   3   4       23.04       47.87     40.33 o
  13   3   4      177.47      178.96     48.41 o
  14   3   4      270.16      360.22     61.27 o
  15   3   4     2199.31     2181.94    116.83 o
  16   3   4       87.92       84.88     54.82 o
  17   3   4     1277.19     1190.54    108.34 o
  18   3   4      102.43      137.67     60.49 o
  19   3   4       30.84       59.68     60.82 o
  20   3   4     3051.48     2732.09    149.14 o
  21   3   4     1356.76     1132.39    102.06 o
  22   3   4       48.11       30.47     63.77 o
  23   3   4        6.40        5.57     85.93 o
  24   3   4     1420.09     1327.72    160.82 o
  25   3   4      910.46      834.25    139.53 o
  26   3   4      602.76      800.12    149.45 o
  27   3   4      322.84      238.44    117.54 o
  28   3   4       32.88      -13.36    110.43 o
  29   3   4       22.01       19.77    120.64 o
 -31   4   4     2871.66     3081.69    248.92 o
 -30   4   4     3652.88     3637.64    360.44 o
 -29   4   4     5040.62     5557.04    374.07 o
 -28   4   4     6610.87     6645.15    394.63 o
 -27   4   4     4249.16     4093.85    313.65 o
 -26   4   4     6112.45     6016.33    441.12 o
 -25   4   4     3787.03     3727.62    280.37 o
 -24   4   4    19225.28    19104.63    650.78 o
 -23   4   4     6977.49     7361.94    493.25 o
 -22   4   4    13002.09    12470.99    396.64 o
 -21   4   4     5175.07     5351.97    245.93 o
 -20   4   4    21361.98    20616.89    530.97 o
 -19   4   4     1707.15     1581.31    261.89 o
 -18   4   4    21245.35    21339.73    344.61 o
 -17   4   4    11858.08    11692.79    222.32 o
 -16   4   4    19343.92    19366.59    422.36 o
 -15   4   4      626.76      538.63     51.68 o
 -14   4   4    30651.82    30580.59    664.23 o
 -13   4   4     4495.45     4531.10    129.10 o
 -12   4   4    43131.51    44419.04    578.77 o
 -11   4   4     1135.89     1143.72     95.35 o
 -10   4   4    74545.80    80779.89    986.39 o
  -9   4   4       98.98      105.85     23.78 o
  -8   4   4    32404.30    32414.60    437.53 o
  -7   4   4     9316.17    10692.41    225.24 o
  -6   4   4    16059.36    14694.26    283.17 o
  -5   4   4     1124.67     1396.63     62.44 o
  -4   4   4    16190.91    14104.34    246.95 o
  -3   4   4     3925.38     4395.24    108.90 o
  -2   4   4    38575.65    37693.40    427.37 o
  -1   4   4      289.46      265.62     27.98 o
   0   4   4    18623.47    17700.60    239.80 o
   1   4   4      938.69      696.36     31.71 o
   2   4   4    41876.99    45102.28    468.79 o
   3   4   4     2313.12     2786.71     61.96 o
   4   4   4    39983.67    42509.85    448.51 o
   5   4   4      912.35     1164.28     46.36 o
   6   4   4    35691.43    34921.64    407.09 o
   7   4   4      130.34      123.09     27.01 o
   8   4   4    47578.35    50166.98    651.34 o
   9   4   4     4203.09     4078.00    113.39 o
  10   4   4    31794.33    31273.77    484.45 o
  11   4   4     2088.52     2012.27    109.22 o
  12   4   4    27375.66    27125.86    441.03 o
  13   4   4     3496.19     3325.91    142.62 o
  14   4   4    17800.03    17657.63    380.16 o
  15   4   4     7997.26     8045.84    281.03 o
  16   4   4    29239.57    28505.59    962.22 o
  17   4   4     3441.79     3379.86    179.67 o
  18   4   4    24015.28    23541.11    564.00 o
  19   4   4     3355.62     3211.37    186.42 o
  20   4   4    15794.87    15559.71    729.18 o
  21   4   4     4788.55     5140.47    243.75 o
  22   4   4     6259.09     6116.00    438.26 o
  23   4   4     4957.85     4452.71    309.02 o
  24   4   4     4900.95     5004.95    271.83 o
  25   4   4     5364.18     6100.55    306.03 o
  26   4   4     2697.38     3164.51    411.02 o
  27   4   4     6006.44     5944.55    316.62 o
  28   4   4     4749.94     4643.97    405.01 o
  29   4   4     5527.77     5896.18    410.11 o
 -30   5   4       12.20       65.91    198.17 o
 -29   5   4       68.83     -122.84    125.86 o
 -28   5   4       18.18      160.66    129.95 o
 -27   5   4       21.79       31.91    120.53 o
 -26   5   4      702.80      833.71    171.34 o
 -25   5   4       57.63      205.95    124.67 o
 -24   5   4       89.29       25.86     90.76 o
 -23   5   4      600.04      641.22    122.49 o
 -22   5   4     1374.04     1381.32    153.06 o
 -21   5   4      605.11      520.13    105.03 o
 -20   5   4      110.53       91.82     76.39 o
 -19   5   4     1716.01     1811.34    211.96 o
 -18   5   4      962.92      839.59    110.21 o
 -17   5   4       21.29       72.29     35.33 o
 -16   5   4     2024.13     2124.04     90.54 o
 -15   5   4       19.66       28.82     30.14 o
 -14   5   4      728.07      760.13     48.57 o
 -13   5   4       76.53      108.04     29.29 o
 -12   5   4       51.36       96.92     25.51 o
 -11   5   4      262.65      270.71     38.33 o
 -10   5   4      311.65      479.49     58.29 o
  -9   5   4     4965.40     5352.54    195.77 o
  -8   5   4     1853.25     1902.61     91.36 o
  -7   5   4     3814.09     3805.15    386.42 o
  -6   5   4     2127.27     2461.92    127.66 o
  -5   5   4     8073.87     8730.52    155.39 o
  -4   5   4    13695.20    14114.02    209.67 o
  -3   5   4     8432.90     8299.46    147.26 o
  -2   5   4     3658.11     3508.19    110.76 o
  -1   5   4     1155.35     1290.32     59.27 o
   0   5   4    14340.06    15250.90    243.65 o
   1   5   4     1660.14     1745.61     71.38 o
   2   5   4     1626.56     1652.96     57.86 o
   3   5   4     1554.03     1564.05     65.60 o
   4   5   4      147.79      232.54     32.03 o
   5   5   4       68.98       96.91     34.05 o
   6   5   4     2042.05     1867.05     87.92 o
   7   5   4     2567.11     2375.94    111.80 o
   8   5   4       19.20       68.59     39.52 o
   9   5   4     5978.61     5670.45    144.50 o
  10   5   4     1027.94     1132.99     98.97 o
  11   5   4     3581.89     3675.36    135.72 o
  12   5   4      141.90      140.35     38.99 o
  13   5   4       57.07       76.21     36.85 o
  14   5   4      410.93      338.21     50.83 o
  15   5   4      118.74      131.66     47.04 o
  16   5   4      661.48      671.16     68.38 o
  17   5   4      670.63      736.83     75.35 o
  18   5   4       92.62       48.22     52.50 o
  19   5   4     1201.80     1345.81    138.54 o
  20   5   4       57.94      141.00     80.17 o
  21   5   4      207.24      196.95    120.66 o
  22   5   4      838.46      611.48    153.20 o
  23   5   4     1223.12     1425.03    257.69 o
  24   5   4     1812.19     1687.85    227.33 o
  25   5   4      284.73      482.93    162.25 o
  26   5   4      253.38      196.34    185.77 o
  27   5   4      943.27     1165.90    223.40 o
  28   5   4       76.45      258.66    131.16 o
 -29   6   4     3693.63     4124.44    351.09 o
 -28   6   4     2338.33     2501.76    409.85 o
 -27   6   4     4075.77     4503.60    338.98 o
 -26   6   4     4908.92     4745.77    285.56 o
 -25   6   4     6694.22     7470.30    640.71 o
 -24   6   4     7896.61     7511.93    334.73 o
 -23   6   4    12268.62    12057.22    422.33 o
 -22   6   4     8282.81     8662.30    341.81 o
 -21   6   4     3222.14     3497.24    218.74 o
 -20   6   4     8516.13     8304.46    319.85 o
 -19   6   4     2725.08     2728.77    189.15 o
 -18   6   4    24813.83    26001.29   1322.97 o
 -17   6   4      553.67      541.44    104.40 o
 -16   6   4    18396.59    16952.28    505.69 o
 -15   6   4     2188.37     2197.35    144.15 o
 -14   6   4    19633.67    18569.10    394.67 o
 -13   6   4       37.89       37.08     31.98 o
 -12   6   4    36766.44    36869.61    652.15 o
 -11   6   4       67.69       12.59     32.74 o
 -10   6   4    31792.86    30302.67    546.14 o
  -9   6   4       13.78      114.69     38.06 o
  -8   6   4    27969.79    28280.88    449.64 o
  -7   6   4     1185.51     1246.72     77.79 o
  -6   6   4    39351.82    40465.43    586.86 o
  -5   6   4     2610.44     2700.38    120.24 o
  -4   6   4    24033.46    23811.28    372.44 o
  -3   6   4      722.08     1019.64     60.09 o
  -2   6   4    28552.68    28484.78    764.88 o
  -1   6   4      760.90      706.39     60.81 o
   0   6   4    25758.67    24505.82    430.03 o
   1   6   4       42.82       -3.18     27.99 o
   2   6   4    26468.21    25786.30    372.05 o
   3   6   4      490.30      523.45     44.90 o
   4   6   4    43234.29    45227.01    600.63 o
   5   6   4       33.57       82.64     44.31 o
   6   6   4    26980.07    26333.60    492.29 o
   7   6   4       40.33       79.13     42.67 o
   8   6   4    21903.11    21255.90    508.72 o
   9   6   4     2274.47     2237.80    144.94 o
  10   6   4    25329.87    24339.76    481.85 o
  11   6   4     8526.03     8634.31    271.51 o
  12   6   4    11362.00    10624.13    279.87 o
  13   6   4     3736.49     3896.16    123.22 o
  14   6   4    19068.02    19032.70    349.77 o
  15   6   4     4088.27     4298.56    137.69 o
  16   6   4    20790.66    21195.57    390.48 o
  17   6   4     6549.76     6576.85    182.85 o
  18   6   4    10786.88    10665.17    312.60 o
  19   6   4     6204.76     6172.92    267.21 o
  20   6   4     7514.92     7868.96    385.56 o
  21   6   4     3601.76     3195.70    265.38 o
  22   6   4     7640.43     7375.06    395.71 o
  23   6   4     3814.65     4250.11    321.95 o
  24   6   4     6639.11     6753.21    396.91 o
  25   6   4     3068.19     4031.90    331.19 o
  26   6   4     5245.65     5124.01    726.32 o
  27   6   4     4012.40     3877.69    340.80 o
 -28   7   4      232.38      475.30    213.78 o
 -27   7   4      251.72      409.14    141.09 o
 -26   7   4       11.88       53.09    101.55 o
 -25   7   4      431.91      255.34    122.01 o
 -24   7   4      250.90      249.70    118.66 o
 -23   7   4     1462.36     1498.98    189.67 o
 -22   7   4       23.04      104.75     92.50 o
 -21   7   4      440.52      416.73    114.95 o
 -20   7   4     1448.87     1394.00    160.37 o
 -19   7   4      231.29      244.44     96.87 o
 -18   7   4      940.52     1021.35    134.87 o
 -17   7   4       39.89      155.94    115.01 o
 -16   7   4      439.02      659.73    107.57 o
 -15   7   4       28.35       21.87     69.41 o
 -14   7   4      286.07      277.80     82.59 o
 -13   7   4     3040.28     2822.21    214.97 o
 -12   7   4      244.14      422.82     60.16 o
 -11   7   4     4105.56     4012.08    136.68 o
 -10   7   4      160.09       99.44     54.36 o
  -9   7   4     4371.44     4350.17    157.65 o
  -8   7   4      122.81      199.25     46.64 o
  -7   7   4     5507.73     5659.08    171.33 o
  -6   7   4       10.43       57.17     31.87 o
  -5   7   4    10383.36    10410.74    230.46 o
  -4   7   4       12.02       47.88     37.99 o
  -3   7   4     2036.26     1979.04     86.43 o
  -2   7   4      381.86      530.09     61.33 o
  -1   7   4     1558.62     1476.48     92.81 o
   0   7   4      210.69      243.88     52.44 o
   1   7   4       73.99      124.75     36.90 o
   2   7   4      262.32      311.19     48.18 o
   3   7   4      834.66      926.37     62.98 o
   4   7   4      652.79      672.16     54.43 o
   5   7   4      170.18      128.19     50.58 o
   6   7   4       15.11       86.75     46.34 o
   7   7   4     2500.06     2506.02    307.37 o
   8   7   4       81.24      143.98     56.91 o
   9   7   4     6156.48     5761.75    196.05 o
  10   7   4      633.70      490.99     75.40 o
  11   7   4    12799.46    13026.01    328.09 o
  12   7   4       19.22       -3.54     58.24 o
  13   7   4     2020.59     2140.43    138.02 o
  14   7   4      691.10      746.67     98.12 o
  15   7   4      787.37      900.87    107.10 o
  16   7   4     1054.13     1120.87    120.87 o
  17   7   4     1030.15     1090.83    171.26 o
  18   7   4      509.83      319.79    105.74 o
  19   7   4      687.54      674.67    127.77 o
  20   7   4      227.02      551.33    128.82 o
  21   7   4       89.71       22.88    115.68 o
  22   7   4      704.91      557.42    163.76 o
  23   7   4      121.89      344.88    166.03 o
  24   7   4      159.95       -7.35    134.23 o
  25   7   4      179.21      212.92    178.49 o
 -26   8   4     5366.32     5327.26    368.54 o
 -25   8   4     1641.06     1823.01    212.94 o
 -24   8   4     3873.72     3633.35    491.56 o
 -23   8   4     2498.04     2573.86    227.50 o
 -22   8   4     5122.04     4837.71    285.67 o
 -21   8   4     3480.23     3382.86    239.75 o
 -20   8   4     7839.16     8151.47    343.72 o
 -19   8   4     3382.13     3899.34    371.44 o
 -18   8   4    13390.77    13405.71    436.98 o
 -17   8   4     4278.67     4261.77    241.20 o
 -16   8   4    27539.53    27510.75    683.89 o
 -15   8   4     4499.45     4533.37    235.89 o
 -14   8   4    22445.04    21072.64    555.95 o
 -13   8   4      207.83      209.78     93.48 o
 -12   8   4    28340.44    27662.55    661.40 o
 -11   8   4       14.68       53.57     54.91 o
 -10   8   4    21989.46    22013.62    456.90 o
  -9   8   4       33.61       80.93     57.80 o
  -8   8   4    13587.83    13222.09    319.80 o
  -7   8   4      943.66      934.12    203.51 o
  -6   8   4    10102.53     9567.80    217.81 o
  -5   8   4     2000.06     1707.04     91.78 o
  -4   8   4    20419.51    18757.18    398.56 o
  -3   8   4      142.43      223.13     52.88 o
  -2   8   4     9685.88     9045.11    266.82 o
  -1   8   4      236.81      216.92     63.37 o
   0   8   4    16420.70    15847.86    390.17 o
   1   8   4      258.80      301.48     55.65 o
   2   8   4    23346.33    23673.47    563.74 o
   3   8   4     3989.91     4337.76    139.82 o
   4   8   4    13311.14    13766.46    269.52 o
   5   8   4      820.04      926.03     94.89 o
   6   8   4    19827.75    20413.26    438.51 o
   7   8   4       34.63      111.49     57.66 o
   8   8   4    17916.38    17349.77    398.71 o
   9   8   4      827.72     1055.23    163.68 o
  10   8   4    20333.88    19112.63    434.22 o
  11   8   4     1577.54     1666.39    129.72 o
  12   8   4    17163.90    16432.37    434.10 o
  13   8   4     2498.84     2810.89    200.77 o
  14   8   4    20431.66    19996.21    468.68 o
  15   8   4     1391.38     1701.49    141.75 o
  16   8   4    12009.19    11320.48    336.91 o
  17   8   4     2706.25     2522.82    213.13 o
  18   8   4     7523.26     7420.82    335.32 o
  19   8   4     4870.34     4829.36    283.28 o
  20   8   4     3722.37     3704.17    366.13 o
  21   8   4     3202.24     2994.40    244.27 o
  22   8   4     4320.15     4553.51    659.96 o
  23   8   4     2120.98     2818.30    513.74 o
  24   8   4     5061.91     5408.15    665.59 o
 -24   9   4      654.43      853.49    171.28 o
 -23   9   4      486.55      337.10    192.14 o
 -22   9   4      220.09      188.47    114.87 o
 -21   9   4     1936.17     1955.76    313.43 o
 -20   9   4      740.80      882.04    271.33 o
 -19   9   4     1437.58     1853.65    196.63 o
 -18   9   4      447.93      500.73    130.01 o
 -17   9   4     1494.49     1530.47    173.81 o
 -16   9   4      415.37      599.90    123.06 o
 -15   9   4     1987.83     1775.74    173.21 o
 -14   9   4      254.51      370.15    104.86 o
 -13   9   4     3118.48     2603.44    194.53 o
 -12   9   4       12.37       94.11     79.62 o
 -11   9   4     3260.42     2869.68    195.20 o
 -10   9   4      631.42      653.66    113.36 o
  -9   9   4     3033.49     2949.67    193.82 o
  -8   9   4       17.36       72.20     71.01 o
  -7   9   4     5588.66     5352.70    213.69 o
  -6   9   4       56.45        1.12     90.27 o
  -5   9   4     2994.67     3045.52    239.39 o
  -4   9   4     1342.58     1270.78     87.83 o
  -3   9   4     3392.78     3178.12    126.24 o
  -2   9   4      926.43      813.53    101.36 o
  -1   9   4     2017.66     2424.39    164.28 o
   0   9   4     1975.03     1969.86    249.40 o
   1   9   4     4977.62     4676.25    418.39 o
   2   9   4     1042.38     1245.25    118.64 o
   3   9   4     1960.00     2104.07    167.31 o
   4   9   4      545.65      504.71     92.49 o
   5   9   4     3007.36     3126.48    312.04 o
   6   9   4       82.35      172.53     66.88 o
   7   9   4      283.39      377.55     79.27 o
   8   9   4       96.81       19.32     61.31 o
   9   9   4      248.72      181.66     71.39 o
  10   9   4      133.42      277.90     79.72 o
  11   9   4     1213.83     1114.84    119.11 o
  12   9   4       20.18       42.66     70.03 o
  13   9   4     1154.86     1216.49    128.40 o
  14   9   4      632.85      358.13    112.60 o
  15   9   4      815.75     1062.63    156.51 o
  16   9   4      357.60      420.77    239.12 o
  17   9   4      911.37     1161.83    169.98 o
  18   9   4      463.66      245.56    119.91 o
  19   9   4     2889.50     2787.20    249.66 o
  20   9   4      265.42      123.60    240.78 o
  21   9   4     2219.17     2270.00    372.35 o
  22   9   4     1012.41     1256.36    271.41 o
 -22  10   4     5498.48     5542.92    379.03 o
 -21  10   4      584.96      886.65    173.97 o
 -20  10   4     6338.16     6323.46    342.31 o
 -19  10   4      559.18      808.56    162.19 o
 -18  10   4    10280.18    10274.34    408.55 o
 -17  10   4      127.07       52.44    106.35 o
 -16  10   4     9024.54     8489.19    421.65 o
 -15  10   4     1051.09     1076.89    158.89 o
 -14  10   4     8541.98     7428.84    489.05 o
 -13  10   4     1447.92     1450.30    169.63 o
 -12  10   4     7053.58     7678.69    329.25 o
 -11  10   4      328.99      342.46    108.25 o
 -10  10   4    11546.94    11186.82    392.90 o
  -9  10   4       13.79      103.91     89.25 o
  -8  10   4    13628.13    12659.87    476.83 o
  -7  10   4     1288.95     1327.25    173.21 o
  -6  10   4    12594.58    10440.14    559.03 o
  -5  10   4      239.54      188.89    143.22 o
  -4  10   4    12250.81    12498.55    456.77 o
  -3  10   4        0.02       -7.39     79.96 o
  -2  10   4     9340.73     9454.47    387.18 o
  -1  10   4      932.55     1087.77    224.39 o
   0  10   4     9655.27     9936.46    319.89 o
   1  10   4      612.57      534.25     99.43 o
   2  10   4    11750.74    12078.59    364.45 o
   3  10   4      166.45      140.20     81.36 o
   4  10   4    17168.97    17119.56    458.92 o
   5  10   4      238.56      585.54    172.66 o
   6  10   4    19789.35    20671.94    596.24 o
   7  10   4      802.80      979.35    195.58 o
   8  10   4    16297.10    16567.32    421.90 o
   9  10   4      826.86      900.74    117.93 o
  10  10   4    12076.03    11776.47    349.37 o
  11  10   4     2794.30     3019.76    186.38 o
  12  10   4    10957.91    10582.57    398.22 o
  13  10   4     2412.22     2989.44    327.41 o
  14  10   4     7190.71     5797.94    696.85 o
  15  10   4      384.29      376.75    177.05 o
  16  10   4    10286.37    10303.16    836.64 o
  17  10   4     2187.96     1847.40    296.32 o
  18  10   4     4005.07     4199.27    415.34 o
  19  10   4     1223.75     1199.73    280.51 o
 -18  11   4      170.98      226.28    129.23 o
 -17  11   4      246.23      385.50    139.03 o
 -16  11   4      130.34      193.75    120.91 o
 -15  11   4     2764.73     3086.85    437.62 o
 -14  11   4       35.26      -23.41    101.99 o
 -13  11   4     1114.76     1236.34    171.82 o
 -12  11   4      153.62      250.30    126.40 o
 -11  11   4      676.06      852.06    240.90 o
 -10  11   4       65.06      110.50    108.56 o
  -9  11   4     1345.96     1270.55    188.75 o
  -8  11   4        4.21      217.42    118.77 o
  -7  11   4     3041.81     2771.93    453.00 o
  -6  11   4      215.08      405.90    150.48 o
  -5  11   4     3330.98     3542.52    507.36 o
  -4  11   4        2.94      -18.49     95.65 o
  -3  11   4     4294.40     4608.49    288.72 o
  -2  11   4      288.00      525.23    143.23 o
  -1  11   4     3609.97     3942.15    271.48 o
   0  11   4       64.97       -3.55    104.06 o
   1  11   4     3736.46     3420.64    279.35 o
   2  11   4      731.77      975.05    173.48 o
   3  11   4     2018.68     1793.82    208.39 o
   4  11   4       26.94      187.92    119.36 o
   5  11   4      841.99      920.52    237.84 o
   6  11   4       11.13       85.19    110.15 o
   7  11   4     2099.61     1952.55    225.23 o
   8  11   4     1095.44     1209.26    317.90 o
   9  11   4     2364.34     2588.59    416.17 o
  10  11   4        6.22        3.67    134.95 o
  11  11   4     4595.19     4586.71    398.89 o
  12  11   4      648.96      972.24    359.25 o
  13  11   4     2371.37     2210.93    310.58 o
  14  11   4     1410.15     1555.88    276.59 o
  15  11   4     1528.85     1706.43    296.83 o
  16  11   4       13.65      120.68    169.24 o
 -14  12   4     5084.47     5769.06    335.28 o
 -13  12   4      946.06      813.18    185.93 o
 -12  12   4     5089.30     4561.42    335.43 o
 -11  12   4      259.93      160.97    131.87 o
 -10  12   4     3809.23     4027.13    311.95 o
  -9  12   4        7.08       73.40    114.66 o
  -8  12   4     5803.09     5432.64    349.49 o
  -7  12   4       59.63       92.16     96.24 o
  -6  12   4     8972.83     9003.91    410.29 o
  -5  12   4      130.69      242.05    126.87 o
  -4  12   4    13024.62    12731.88    429.01 o
  -3  12   4      199.43      234.91    132.52 o
  -2  12   4     5921.25     6141.31    358.45 o
  -1  12   4       15.78       91.78    132.34 o
   0  12   4     8633.18     8829.00    426.09 o
   1  12   4       22.14      -19.71    118.85 o
   2  12   4     9606.50     9736.82    505.66 o
   3  12   4      111.67      215.83    193.00 o
   4  12   4     9225.46     8325.52    658.49 o
   5  12   4      140.21      147.35    213.76 o
   6  12   4     8399.06     8968.40    685.04 o
   7  12   4     1882.06     1971.35    393.02 o
   8  12   4     6449.81     6218.12    620.77 o
   9  12   4     1294.66     1762.18    398.99 o
  10  12   4     4710.82     3765.04    525.65 o
  11  12   4     1965.07     1879.90    415.91 o
  12  12   4     4275.27     4611.39    596.23 o
  -8  13   4     1089.51      830.48    254.49 o
  -7  13   4     4295.82     4811.57    554.54 o
  -6  13   4       99.50       64.33    209.60 o
  -5  13   4     2102.23     1917.63    659.30 o
  -4  13   4       52.53     -118.03    129.39 o
  -3  13   4      790.75      785.77    195.55 o
  -2  13   4      137.94      263.57    222.06 o
  -1  13   4     2129.26     2739.24    418.06 o
   0  13   4      102.43      286.39    219.98 o
   1  13   4     1084.27     1387.78    334.48 o
   2  13   4        5.51      161.85    199.20 o
   3  13   4     1157.85     1165.57    324.12 o
   4  13   4      391.10       35.29    197.21 o
   5  13   4     1132.18     1475.09    363.58 o
   6  13   4      139.26      128.67    217.91 o
 -32   1   5     3556.09     3429.05    319.11 o
 -31   1   5     2414.26     2497.34    217.33 o
 -30   1   5     5200.22     5279.85    284.08 o
 -29   1   5     4564.79     4242.40    250.82 o
 -28   1   5     2921.31     2969.18    233.55 o
 -27   1   5     8086.21     7850.46    311.71 o
 -26   1   5     2057.62     2111.94    174.57 o
 -25   1   5    15350.94    14409.56    424.08 o
 -24   1   5     4493.41     4346.46    244.45 o
 -23   1   5    16837.28    15790.86    494.69 o
 -22   1   5    14070.20    12922.09    468.86 o
 -21   1   5    13567.36    13096.04    305.08 o
 -20   1   5    17662.69    17412.63    400.20 o
 -19   1   5    24551.54    24585.71    509.33 o
 -18   1   5     4077.70     4148.81    155.65 o
 -17   1   5    41336.88    41676.84    766.01 o
 -16   1   5     6072.77     6141.03    179.20 o
 -15   1   5    25962.55    27139.32    639.77 o
 -14   1   5     2060.47     1856.87     79.06 o
 -13   1   5    45090.57    48356.80    882.26 o
 -12   1   5     2989.37     3714.97    197.02 o
 -11   1   5    57013.27    60992.12    816.53 o
 -10   1   5     6128.47     6914.00    148.37 o
  -9   1   5    48106.79    51267.89    684.87 o
  -8   1   5      423.42      376.64     22.90 o
  -7   1   5    19752.07    19298.06    302.99 o
  -6   1   5        3.40      -40.94     24.59 o
  -5   1   5    65688.19    77403.68   1309.88 o
  -4   1   5    10879.64    12388.11    170.11 o
  -3   1   5   166408.58   253647.03   2755.54 o
  -2   1   5     1935.55     1814.33     32.40 o
  -1   1   5   108456.88   142232.59   1172.02 o
   0   1   5      782.39      918.58     20.20 o
   1   1   5   108179.65   146154.14   1197.72 o
   2   1   5      659.22      519.79     22.28 o
   3   1   5    65307.02    75661.83    692.47 o
   4   1   5      316.76      263.19     19.76 o
   5   1   5    34090.64    33519.42    391.29 o
   6   1   5     2295.82     2545.58     59.24 o
   7   1   5    28499.39    27239.86    315.30 o
   8   1   5     4112.64     4910.12     92.47 o
   9   1   5    57654.35    62907.15    716.12 o
  10   1   5      185.37      155.86     34.88 o
  11   1   5    31506.91    30978.93    521.46 o
  12   1   5     8094.17     7588.16    191.67 o
  13   1   5    21296.90    18968.53    365.01 o
  14   1   5     5054.69     4581.69    151.43 o
  15   1   5    29876.25    28792.02    517.18 o
  16   1   5    11664.65    10360.09    255.88 o
  17   1   5    33428.17    32333.52    581.44 o
  18   1   5     8090.37     8108.51    230.79 o
  19   1   5    26299.14    26317.76    520.61 o
  20   1   5     4324.91     3996.76    154.73 o
  21   1   5    13630.85    13724.48    308.96 o
  22   1   5     6370.27     6803.90    210.06 o
  23   1   5     4919.29     4768.74    220.63 o
  24   1   5     4993.03     4434.49    290.59 o
  25   1   5     5931.00     6026.75    323.02 o
  26   1   5     4553.97     4505.82    267.03 o
  27   1   5     5457.68     5517.29    353.44 o
  28   1   5     5639.20     5366.49    307.45 o
  29   1   5     5775.48     5768.83    323.23 o
  30   1   5     5804.43     6188.18    345.18 o
 -32   2   5       67.27      -15.81    111.95 o
 -31   2   5      263.48      316.70    124.90 o
 -30   2   5      358.85      187.44    117.29 o
 -29   2   5      133.81      258.83    113.84 o
 -28   2   5      813.20      845.26    138.68 o
 -27   2   5      262.53      240.38     97.38 o
 -26   2   5     1957.28     1591.33    203.32 o
 -25   2   5       81.46      192.49    110.69 o
 -24   2   5     1254.21     1028.97    161.80 o
 -23   2   5      304.81      367.90    120.15 o
 -22   2   5     4030.53     3704.00    248.32 o
 -21   2   5      170.73      537.35    171.23 o
 -20   2   5     3138.79     2934.78    119.77 o
 -19   2   5     1788.90     1768.78     85.10 o
 -18   2   5      401.09      324.74     44.26 o
 -17   2   5     1931.41     2052.94     78.66 o
 -16   2   5       26.29       -6.43     28.23 o
 -15   2   5       12.01       89.31     28.78 o
 -14   2   5     2520.38     2827.79     79.89 o
 -13   2   5       71.00      162.25     32.08 o
 -12   2   5      107.25      164.47     25.99 o
 -11   2   5        3.88       44.15     21.37 o
 -10   2   5      824.48      952.20     40.47 o
  -9   2   5     4528.03     5018.46     95.46 o
  -8   2   5      967.39     1080.35     44.48 o
  -7   2   5      773.52      607.60     45.27 o
  -6   2   5      216.16      278.66     23.47 o
  -5   2   5       55.17      162.02     17.55 o
  -4   2   5     5948.84     6087.28     90.85 o
  -3   2   5     4552.03     4769.59     62.67 o
  -2   2   5    12783.22    13650.43    125.48 o
  -1   2   5     1052.09     1297.00     26.94 o
   0   2   5     1339.38     1472.89     28.56 o
   1   2   5       47.12       51.58     14.31 o
   2   2   5      454.81      557.27     23.38 o
   3   2   5     1130.70     1248.32     32.74 o
   4   2   5       16.36       -6.03     12.43 o
   5   2   5      131.94      197.25     21.07 o
   6   2   5      889.75      855.74     37.08 o
   7   2   5     3281.72     3562.23     74.76 o
   8   2   5     3624.99     4099.55     90.52 o
   9   2   5      232.16      365.85     43.37 o
  10   2   5     4139.67     4078.17    116.13 o
  11   2   5      316.86      326.28     44.51 o
  12   2   5     1797.18     1859.70    126.85 o
  13   2   5      981.13     1025.35    107.13 o
  14   2   5      578.84      577.68     84.61 o
  15   2   5     1141.45     1151.29     87.68 o
  16   2   5     1318.08     1075.35     83.94 o
  17   2   5     3889.80     4209.23    148.71 o
  18   2   5      134.31      149.41     54.50 o
  19   2   5       99.00      166.37     60.74 o
  20   2   5      975.44     1087.01     98.02 o
  21   2   5        0.83      -27.95     52.35 o
  22   2   5      483.43      389.56     76.15 o
  23   2   5      318.44      362.56     91.41 o
  24   2   5      634.57      564.27    168.52 o
  25   2   5      119.54      -19.92     88.35 o
  26   2   5       52.62      304.02    118.60 o
  27   2   5      406.10      636.52    200.32 o
  28   2   5       29.89       78.12    113.34 o
  29   2   5       57.52      122.27    126.65 o
 -32   3   5     1916.58     1626.23    228.60 o
 -31   3   5     3040.17     3209.47    267.20 o
 -30   3   5     1528.19     1551.62    188.59 o
 -29   3   5     4694.34     5209.30    282.46 o
 -28   3   5     3747.74     3622.82    297.99 o
 -27   3   5     9155.33     8571.13    426.00 o
 -26   3   5     2855.07     2813.75    252.31 o
 -25   3   5    19146.43    18690.83    642.79 o
 -24   3   5     7297.09     7620.23    374.00 o
 -23   3   5    20512.45    19113.95    630.89 o
 -22   3   5     6183.10     5578.20    302.34 o
 -21   3   5    16389.58    15419.38    525.31 o
 -20   3   5      991.26      994.48     85.14 o
 -19   3   5    32423.86    32666.60    471.86 o
 -18   3   5     4192.40     3990.41    115.07 o
 -17   3   5    21356.46    21707.55    332.01 o
 -16   3   5     6019.55     6078.60    176.67 o
 -15   3   5    28837.02    29036.33    407.43 o
 -14   3   5    10051.85     9783.49    218.79 o
 -13   3   5    23655.38    22086.86    346.59 o
 -12   3   5     1385.82     1151.33     56.30 o
 -11   3   5    57132.57    60415.37    746.56 o
 -10   3   5     1844.35     1915.27     56.70 o
  -9   3   5    80915.20    91580.95   1022.64 o
  -8   3   5     1783.64     1831.26     47.84 o
  -7   3   5    51055.56    55048.62    621.53 o
  -6   3   5     1199.35     1175.11     38.36 o
  -5   3   5    45797.14    47636.20    506.42 o
  -4   3   5      477.09      488.26     30.62 o
  -3   3   5    21664.16    19469.16    212.59 o
  -2   3   5        6.72        8.21     13.19 o
  -1   3   5    26136.39    24081.56    313.62 o
   0   3   5      424.66      350.15     22.69 o
   1   3   5    54018.88    58833.04    556.82 o
   2   3   5    16341.97    16606.69    167.51 o
   3   3   5    45390.94    48008.33    425.19 o
   4   3   5     1074.50     1260.26     39.44 o
   5   3   5    75346.86    86530.98    810.05 o
   6   3   5     4797.66     6002.31     99.69 o
   7   3   5    75089.26    84627.38    901.08 o
   8   3   5     3466.58     3461.07     85.76 o
   9   3   5    31352.21    30798.27    396.85 o
  10   3   5     4969.82     4565.31    124.73 o
  11   3   5    28779.75    28157.60    499.21 o
  12   3   5     4247.61     4106.44    143.17 o
  13   3   5    25210.31    24703.68    462.64 o
  14   3   5    10353.61    10205.61    253.13 o
  15   3   5    30860.32    29721.45    630.26 o
  16   3   5     5012.35     5071.53    179.37 o
  17   3   5    19492.55    18892.88    459.63 o
  18   3   5     5181.29     5111.54    191.28 o
  19   3   5     8523.83     8401.67    302.59 o
  20   3   5     9939.16     9491.43    247.34 o
  21   3   5     9253.82    10039.85    262.11 o
  22   3   5     9038.42     8863.51    250.06 o
  23   3   5     4252.24     4317.97    243.72 o
  24   3   5     8245.55     7568.26    324.66 o
  25   3   5     3532.97     3850.99    249.04 o
  26   3   5     6255.91     6091.62    313.07 o
  27   3   5     3190.34     3149.57    243.54 o
  28   3   5     5892.23     6305.34    548.52 o
  29   3   5     4055.13     4522.88    323.22 o
 -31   4   5      331.89      338.72    161.57 o
 -30   4   5        3.96      -79.08    136.19 o
 -29   4   5      255.62      212.10    146.62 o
 -28   4   5      162.24      279.75    143.82 o
 -27   4   5        2.74       21.37    108.23 o
 -26   4   5        5.49       88.06    116.31 o
 -25   4   5      626.99      726.31    159.62 o
 -24   4   5     1686.76     1648.32    200.05 o
 -23   4   5       57.25      246.10     92.52 o
 -22   4   5      143.13       45.90     84.69 o
 -21   4   5      488.70      498.84    100.36 o
 -20   4   5     2418.54     2333.53    164.57 o
 -19   4   5      211.90      223.87    116.51 o
 -18   4   5     1767.46     1632.85     81.36 o
 -17   4   5        1.70       87.93     37.53 o
 -16   4   5      151.75      116.11     40.82 o
 -15   4   5       32.66       42.41     31.99 o
 -14   4   5      126.39      139.10     32.04 o
 -13   4   5     1297.37     1350.92     58.95 o
 -12   4   5     1432.70     1440.81     58.51 o
 -11   4   5       68.38      221.19     30.56 o
 -10   4   5      106.12      100.96     25.32 o
  -9   4   5      203.95      259.67     31.87 o
  -8   4   5     9857.99    10467.82    170.78 o
  -7   4   5      462.65      465.91     33.89 o
  -6   4   5     7846.53     8638.61    146.57 o
  -5   4   5      744.76      790.25     40.36 o
  -4   4   5     8611.58     8630.01    227.56 o
  -3   4   5      431.89      377.03     35.80 o
  -2   4   5     7091.82     7958.13    143.20 o
  -1   4   5      982.43     1110.54     50.13 o
   0   4   5      156.00      107.45     24.81 o
   1   4   5     3984.95     4346.37     95.72 o
   2   4   5     5112.08     5457.46    123.66 o
   3   4   5     1775.08     1919.87     60.63 o
   4   4   5      132.61      197.11     28.24 o
   5   4   5      157.67      169.00     27.28 o
   6   4   5       43.26       31.09     22.30 o
   7   4   5      453.40      428.64     37.27 o
   8   4   5      462.23      530.33     59.20 o
   9   4   5        3.20       66.21     32.79 o
  10   4   5     1814.80     1576.58    102.23 o
  11   4   5       10.35       35.41     32.39 o
  12   4   5     2051.64     1976.50    105.10 o
  13   4   5     4667.60     4480.79    124.29 o
  14   4   5      759.62      852.63     69.37 o
  15   4   5      684.57      607.34     79.50 o
  16   4   5      602.05      492.14     75.18 o
  17   4   5      114.94      250.69     82.51 o
  18   4   5     1228.56     1373.12    133.66 o
  19   4   5     2808.75     2789.64    179.70 o
  20   4   5     1814.83     1565.19    147.99 o
  21   4   5     1022.05     1104.78    137.55 o
  22   4   5      689.20      924.89    167.13 o
  23   4   5       31.69       14.75     86.65 o
  24   4   5      543.81      593.36    152.09 o
  25   4   5      363.34      522.22    129.25 o
  26   4   5     2617.64     2762.83    227.58 o
  27   4   5      271.61      388.75    136.82 o
  28   4   5      390.15      374.73    139.92 o
 -30   5   5     5356.68     5575.95    388.28 o
 -29   5   5     4545.66     3823.86    346.20 o
 -28   5   5     3947.88     3932.27    321.59 o
 -27   5   5     4878.85     5220.49    351.05 o
 -26   5   5     4523.85     4347.77    316.99 o
 -25   5   5     6781.82     7003.66    317.44 o
 -24   5   5     7025.64     6718.69    305.42 o
 -23   5   5     7862.40     7688.03    313.82 o
 -22   5   5     6758.30     7071.02    297.71 o
 -21   5   5     7381.04     7329.38    292.74 o
 -20   5   5     2866.30     2688.26    183.47 o
 -19   5   5    24899.25    25177.99    612.32 o
 -18   5   5     4098.12     4209.03    175.09 o
 -17   5   5    19881.92    20787.99    305.58 o
 -16   5   5     2761.14     2570.30     86.18 o
 -15   5   5    27515.05    27192.91    367.88 o
 -14   5   5      721.70      650.18     50.52 o
 -13   5   5    30125.77    29100.49    414.13 o
 -12   5   5      490.73      440.32     41.00 o
 -11   5   5    29581.66    30083.33    414.11 o
 -10   5   5       70.17       77.21     42.29 o
  -9   5   5    30334.28    30596.53    463.71 o
  -8   5   5     1589.45     1425.82     74.48 o
  -7   5   5    45631.42    47685.13    879.48 o
  -6   5   5     4072.16     4152.33    117.76 o
  -5   5   5    22953.00    22000.47    352.35 o
  -4   5   5       28.33       14.60     19.24 o
  -3   5   5    23447.11    21927.83    294.01 o
  -2   5   5     1813.66     2019.69     64.28 o
  -1   5   5    29052.09    27382.86    388.07 o
   0   5   5       19.49      -28.08     21.49 o
   1   5   5    23555.44    23071.45    294.63 o
   2   5   5      485.70      465.36     44.27 o
   3   5   5    72333.62    82682.47    953.05 o
   4   5   5      505.57      568.42     45.72 o
   5   5   5    71937.72    79871.71   1096.30 o
   6   5   5       48.97      103.87     39.03 o
   7   5   5    56483.79    58776.44    841.51 o
   8   5   5       39.86       89.22     34.63 o
   9   5   5    35687.70    36052.22    551.65 o
  10   5   5     4322.76     4397.02    128.70 o
  11   5   5    21378.68    20883.55    364.11 o
  12   5   5     6123.89     6309.83    163.33 o
  13   5   5     9363.32     8848.18    268.55 o
  14   5   5     3414.88     3184.29    121.30 o
  15   5   5    37525.36    37353.41    600.32 o
  16   5   5     2008.93     2187.94    115.43 o
  17   5   5    24776.37    25465.63    496.23 o
  18   5   5     2157.60     2239.03    124.47 o
  19   5   5    11733.89    11737.38    298.76 o
  20   5   5     7586.82     7170.95    227.49 o
  21   5   5     7658.95     7152.29    377.58 o
  22   5   5     4804.92     4618.68    315.82 o
  23   5   5     5901.01     5358.69    348.89 o
  24   5   5     3951.61     3982.14    563.92 o
  25   5   5     2945.96     3184.29    252.92 o
  26   5   5     3427.78     3438.94    253.22 o
  27   5   5     3636.70     3853.03    273.10 o
 -29   6   5      122.94      343.69    165.82 o
 -28   6   5       11.85       13.33    140.75 o
 -27   6   5      258.79      132.53    140.36 o
 -26   6   5      205.64      532.65    132.25 o
 -25   6   5      456.89      642.67    144.58 o
 -24   6   5     1274.38     1299.50    369.49 o
 -23   6   5     1586.36     1650.75    174.20 o
 -22   6   5     1880.04     1733.57    316.44 o
 -21   6   5      349.00      346.26    103.89 o
 -20   6   5     3756.38     3892.12    221.64 o
 -19   6   5     1373.86     1313.17    140.40 o
 -18   6   5     2194.18     2372.36    171.65 o
 -17   6   5     4813.59     4620.82    391.21 o
 -16   6   5     3089.55     2936.40    150.78 o
 -15   6   5     1644.47     1780.43     73.46 o
 -14   6   5       81.14       97.14     43.35 o
 -13   6   5      399.31      557.54     59.59 o
 -12   6   5       24.51      148.62     49.52 o
 -11   6   5      132.78      188.09     42.55 o
 -10   6   5      122.96       53.27     41.23 o
  -9   6   5       76.19       30.61     26.62 o
  -8   6   5      156.37       49.71     57.82 o
  -7   6   5      436.93      556.71     71.79 o
  -6   6   5      204.08      220.98     38.29 o
  -5   6   5     3835.64     3758.70    114.04 o
  -4   6   5     4435.13     4299.71    114.20 o
  -3   6   5      180.33      172.15     34.73 o
  -2   6   5     6522.73     6207.66    160.95 o
  -1   6   5       68.28       84.54     38.03 o
   0   6   5     3034.06     2949.38     94.71 o
   1   6   5      515.81      567.64     49.18 o
   2   6   5      291.02      354.74     41.37 o
   3   6   5     2559.44     2839.69     90.41 o
   4   6   5     7892.78     7818.32    258.36 o
   5   6   5        9.94       28.88     34.41 o
   6   6   5     3299.64     3216.30    132.75 o
   7   6   5      290.84      317.47     60.28 o
   8   6   5     2832.28     2744.67    132.74 o
   9   6   5      595.88      607.67     98.34 o
  10   6   5     1075.55     1209.20     99.35 o
  11   6   5        3.27       58.23     52.13 o
  12   6   5     3589.42     3537.96    121.66 o
  13   6   5      479.37      470.10     56.69 o
  14   6   5     1969.10     2295.82    111.30 o
  15   6   5       45.76      106.59     46.92 o
  16   6   5     3432.99     3404.70    132.18 o
  17   6   5       44.95       50.33     67.54 o
  18   6   5     2494.26     2504.01    177.01 o
  19   6   5      237.82      270.41     93.42 o
  20   6   5     1048.20      913.79    474.77 o
  21   6   5      245.17      203.78    122.46 o
  22   6   5      311.74      328.49    140.55 o
  23   6   5        6.65      321.56    147.07 o
  24   6   5       22.52       60.61    121.14 o
  25   6   5      505.40      456.14    173.10 o
  26   6   5      269.80      311.35    267.76 o
 -28   7   5     2735.88     3785.69    405.83 o
 -27   7   5     6496.56     7191.19    380.82 o
 -26   7   5     1943.16     1699.74    267.80 o
 -25   7   5     4713.31     3985.74    396.61 o
 -24   7   5     1335.59     1119.35    169.99 o
 -23   7   5     8235.12     8530.14    357.94 o
 -22   7   5     1934.72     2136.22    193.18 o
 -21   7   5    14932.83    14748.96    496.14 o
 -20   7   5      942.38     1255.39    196.98 o
 -19   7   5    18147.85    17151.64    498.09 o
 -18   7   5     1377.99     1417.35    181.68 o
 -17   7   5    34625.20    33135.94    767.01 o
 -16   7   5     1795.20     1834.34    216.84 o
 -15   7   5    22145.27    21726.80    691.55 o
 -14   7   5      878.24      950.73    116.69 o
 -13   7   5    24410.15    23287.78    495.44 o
 -12   7   5     2075.63     2069.38    121.81 o
 -11   7   5    13887.71    13843.63    321.54 o
 -10   7   5      945.19      971.02     89.22 o
  -9   7   5    21910.00    20988.27    423.56 o
  -8   7   5      395.51      400.57     63.54 o
  -7   7   5    16238.80    16482.41    337.82 o
  -6   7   5     1333.12     1551.93     81.78 o
  -5   7   5    15260.19    14766.20    266.59 o
  -4   7   5     1066.44      959.90     65.59 o
  -3   7   5    13793.00    13209.80    300.55 o
  -2   7   5      187.51      301.67     52.39 o
  -1   7   5    33156.68    33095.05    564.34 o
   0   7   5      807.11      917.64     64.34 o
   1   7   5    23689.02    22344.69    367.35 o
   2   7   5      994.42     1130.68     93.58 o
   3   7   5    15802.21    15859.18    292.60 o
   4   7   5      179.37      271.70     45.36 o
   5   7   5    13471.62    13595.91    316.30 o
   6   7   5      452.54      424.81     69.12 o
   7   7   5    17244.92    16797.79    372.00 o
   8   7   5       78.77       67.48     53.43 o
   9   7   5    14283.00    13571.58    329.75 o
  10   7   5      159.37      228.00     66.79 o
  11   7   5    15306.54    14304.79    350.95 o
  12   7   5     4943.64     4721.04    191.50 o
  13   7   5    19965.73    18902.78    433.85 o
  14   7   5    20904.90    20492.86    722.25 o
  15   7   5     8959.27     8554.04    273.81 o
  16   7   5     9883.80     9322.17    304.33 o
  17   7   5     7808.75     7944.55    279.44 o
  18   7   5     5672.06     6051.08    246.90 o
  19   7   5     7461.27     7595.30    328.02 o
  20   7   5     4003.06     4918.87    329.65 o
  21   7   5     4253.55     4817.31    332.14 o
  22   7   5     3900.38     4111.23    320.62 o
  23   7   5     5189.26     5777.15    381.61 o
  24   7   5     1047.18     1668.20    411.34 o
  25   7   5     4230.77     4217.20    606.63 o
 -26   8   5     1755.67     1613.23    230.82 o
 -25   8   5      540.89      487.56    141.38 o
 -24   8   5      638.22      605.98    147.59 o
 -23   8   5       11.14      101.35    116.67 o
 -22   8   5     1208.79     1465.12    249.33 o
 -21   8   5      176.56      163.44    129.51 o
 -20   8   5     2312.91     2097.47    193.72 o
 -19   8   5       16.14       17.90    146.91 o
 -18   8   5     6698.41     6451.21    295.69 o
 -17   8   5     1078.82     1316.21    152.94 o
 -16   8   5     1519.43     2122.02    175.87 o
 -15   8   5      589.84      777.27    119.27 o
 -14   8   5      186.72      255.98     88.26 o
 -13   8   5      179.86      331.87    102.68 o
 -12   8   5      993.33     1122.88    221.56 o
 -11   8   5        5.47      117.23     71.95 o
 -10   8   5      976.73      877.10    139.55 o
  -9   8   5        5.44       50.15     50.62 o
  -8   8   5     1615.56     1591.95    122.21 o
  -7   8   5      259.39      269.31     77.46 o
  -6   8   5     2001.33     1908.89     87.60 o
  -5   8   5      513.44      491.39     59.65 o
  -4   8   5      134.10      119.97     41.16 o
  -3   8   5      395.36      393.17     76.42 o
  -2   8   5      719.64      668.36     83.65 o
  -1   8   5        0.70       77.85     55.39 o
   0   8   5      382.75      323.39     70.58 o
   1   8   5      184.69      317.73     56.67 o
   2   8   5     2224.93     2059.88    133.15 o
   3   8   5      576.29      667.38     66.01 o
   4   8   5     2814.46     2598.32    160.21 o
   5   8   5        1.41       32.81     66.19 o
   6   8   5     3048.06     2894.35    151.09 o
   7   8   5       70.57      184.49     79.92 o
   8   8   5     1762.50     1651.51    121.73 o
   9   8   5      357.01      510.15     85.12 o
  10   8   5     2322.86     2422.71    147.48 o
  11   8   5     1779.16     1702.77    140.22 o
  12   8   5     3217.79     3415.14    176.77 o
  13   8   5       12.45      119.22     70.31 o
  14   8   5     4862.07     4541.15    207.60 o
  15   8   5      526.07      654.91    106.26 o
  16   8   5     1322.60     1299.23    133.79 o
  17   8   5       34.47      143.18     95.73 o
  18   8   5     3198.00     3142.27    231.99 o
  19   8   5      249.06      367.26    123.09 o
  20   8   5     1654.92     1535.33    185.46 o
  21   8   5      127.22      242.81    251.12 o
  22   8   5     1194.73     1473.17    401.02 o
  23   8   5      627.39       95.52    267.86 o
 -24   9   5      896.49     1204.92    182.71 o
 -23   9   5     4333.16     4058.21    284.82 o
 -22   9   5     1298.11     1441.83    188.67 o
 -21   9   5     7086.02     6777.47    336.31 o
 -20   9   5     1756.96     2003.27    205.22 o
 -19   9   5     7527.21     7083.33    723.17 o
 -18   9   5      865.37     1118.36    161.19 o
 -17   9   5    13194.47    12572.52    430.63 o
 -16   9   5     2780.39     2683.34    407.02 o
 -15   9   5    15440.28    15750.34    482.46 o
 -14   9   5     1788.41     1894.16    173.72 o
 -13   9   5     4654.95     4321.03    239.09 o
 -12   9   5      692.82      690.24    119.25 o
 -11   9   5     9842.74     9962.31    350.22 o
 -10   9   5       43.99       46.08     72.16 o
  -9   9   5     9066.25     9038.78    327.12 o
  -8   9   5       12.04       26.65     68.72 o
  -7   9   5     8984.00     8434.76    466.50 o
  -6   9   5     1152.34     1209.66    197.45 o
  -5   9   5     9911.69    10232.97    246.62 o
  -4   9   5      430.88      422.41     61.12 o
  -3   9   5    22019.69    21411.71    413.53 o
  -2   9   5     1356.43     1244.31     90.67 o
  -1   9   5    16858.86    15971.11    411.10 o
   0   9   5     1689.73     1615.96    227.08 o
   1   9   5    23767.99    22689.22    624.92 o
   2   9   5       14.07      -28.21     60.07 o
   3   9   5    15746.15    15313.59    406.91 o
   4   9   5      102.41       73.70     66.36 o
   5   9   5    16886.20    17044.80    443.54 o
   6   9   5      280.26      322.29     80.60 o
   7   9   5    17948.77    18132.26    426.44 o
   8   9   5      307.76      535.07     94.49 o
   9   9   5    19901.83    19337.59    454.08 o
  10   9   5      618.58      737.67    103.80 o
  11   9   5    15060.14    14501.15    382.51 o
  12   9   5     2614.02     2958.74    178.09 o
  13   9   5     9472.87     8854.56    394.89 o
  14   9   5     2089.26     2178.16    164.41 o
  15   9   5     7187.67     6861.71    321.97 o
  16   9   5     3275.66     3960.34    371.19 o
  17   9   5    10377.26     9305.35    527.87 o
  18   9   5     6619.46     6498.98    468.33 o
  19   9   5     5475.84     5746.64    452.36 o
  20   9   5     3088.66     3631.31    388.49 o
  21   9   5     3336.52     3925.07    703.93 o
 -21  10   5       49.80       28.10    117.65 o
 -20  10   5      210.53      226.59    124.68 o
 -19  10   5      343.23      137.49    111.27 o
 -18  10   5     1309.59     1393.31    183.03 o
 -17  10   5      746.82      941.03    153.25 o
 -16  10   5     3526.63     3292.89    240.59 o
 -15  10   5       26.85       86.21    100.66 o
 -14  10   5     3224.05     3460.57    237.31 o
 -13  10   5       10.61      -20.96     80.27 o
 -12  10   5     2281.12     2038.50    190.51 o
 -11  10   5      145.94      120.58     88.56 o
 -10  10   5     2249.75     2271.28    187.50 o
  -9  10   5      277.88      154.05    201.35 o
  -8  10   5     1062.50      798.70    147.27 o
  -7  10   5      282.59      383.99    120.56 o
  -6  10   5      796.00      866.86    143.58 o
  -5  10   5      748.48      651.11    159.94 o
  -4  10   5     3437.90     3151.85    226.29 o
  -3  10   5      393.00      573.45    128.45 o
  -2  10   5     4360.86     4320.82    263.17 o
  -1  10   5     1012.95      890.04    148.69 o
   0  10   5     1380.82     1336.17    173.96 o
   1  10   5      269.02      267.22    107.82 o
   2  10   5      491.63      585.74    134.98 o
   3  10   5       27.64      -14.12     82.13 o
   4  10   5     1368.19     1292.35    178.23 o
   5  10   5      115.29       58.82    103.39 o
   6  10   5     2339.03     2607.63    233.33 o
   7  10   5      154.56      412.87    128.25 o
   8  10   5     2623.35     2231.35    199.59 o
   9  10   5      102.55      -35.49     88.24 o
  10  10   5     1844.35     1803.39    224.95 o
  11  10   5      256.79      180.60    106.15 o
  12  10   5     2335.72     2312.20    294.50 o
  13  10   5      206.31      197.28    150.63 o
  14  10   5     2062.83     1737.02    284.12 o
  15  10   5      174.36      267.56    315.47 o
  16  10   5     1781.44     1823.26    320.20 o
  17  10   5     2017.58     2078.59    318.26 o
  18  10   5     1522.45     1645.94    292.00 o
  19  10   5      718.02     1001.22    253.95 o
 -18  11   5      447.45      445.47    144.14 o
 -17  11   5     6267.62     6265.09    339.12 o
 -16  11   5       98.67      270.13    127.21 o
 -15  11   5     7081.78     6862.55    348.81 o
 -14  11   5     1737.50     1752.66    199.69 o
 -13  11   5     5482.88     5058.08    328.40 o
 -12  11   5      208.64      362.38    120.46 o
 -11  11   5    10495.06     9537.52    433.26 o
 -10  11   5       59.29      235.09    133.85 o
  -9  11   5    11977.25    11996.16    490.55 o
  -8  11   5       39.48       46.95    104.06 o
  -7  11   5     9518.60     9796.67    501.78 o
  -6  11   5      945.84      852.69    131.38 o
  -5  11   5    10557.56    10389.89    435.54 o
  -4  11   5        0.08      -58.40     96.10 o
  -3  11   5     6659.99     7213.96    361.54 o
  -2  11   5      314.83      316.81    119.62 o
  -1  11   5     8892.47     8972.65    407.13 o
   0  11   5       42.71     -105.12     98.28 o
   1  11   5     7102.10     7496.13    371.51 o
   2  11   5      194.34       86.48    109.34 o
   3  11   5     7627.79     8708.11    410.92 o
   4  11   5      256.42      235.32    281.26 o
   5  11   5     7564.19     7953.42    675.34 o
   6  11   5     2069.20     2174.51    241.31 o
   7  11   5    11535.31     9982.25    463.31 o
   8  11   5      988.06     1087.52    202.84 o
   9  11   5     7566.25     6359.90    600.82 o
  10  11   5      735.87     1328.44    419.52 o
  11  11   5     4303.75     4076.51    384.64 o
  12  11   5      141.85      256.83    197.16 o
  13  11   5     3911.18     4622.73   1001.44 o
  14  11   5     1380.53     1534.37    374.08 o
  15  11   5     3263.50     3396.69    387.91 o
  16  11   5     2694.38     2941.79    371.68 o
 -14  12   5     2107.18     1954.82    254.27 o
 -13  12   5      469.37      546.58    268.86 o
 -12  12   5      799.18      736.58    183.86 o
 -11  12   5       40.85      129.56    130.08 o
 -10  12   5      494.94      567.35    157.83 o
  -9  12   5        3.57      -61.61    109.13 o
  -8  12   5       86.16      107.50    118.46 o
  -7  12   5       58.87      145.84    127.64 o
  -6  12   5     1146.02     1166.11    154.65 o
  -5  12   5      128.41      171.45    104.08 o
  -4  12   5     1983.07     2206.11    237.48 o
  -3  12   5       68.90      106.10    121.69 o
  -2  12   5     3425.93     2857.13    257.73 o
  -1  12   5       92.64      100.00    118.83 o
   0  12   5     4445.88     5078.80    332.30 o
   1  12   5       40.55       65.68    121.76 o
   2  12   5     3702.28     4055.03    306.70 o
   3  12   5        2.51      223.38    134.95 o
   4  12   5     2035.31     2192.20    391.02 o
   5  12   5      132.41      410.92    238.66 o
   6  12   5     3139.19     3088.25    449.81 o
   7  12   5       77.86      635.02    263.55 o
   9  12   5      233.37      178.50    224.16 o
  10  12   5     1409.52     1608.58    401.10 o
  11  12   5       79.37      195.07    234.50 o
  12  12   5     2961.15     3318.22    518.34 o
  -7  13   5     6041.88     6061.21    405.19 o
  -6  13   5       73.20     -102.57    121.42 o
  -5  13   5     6639.76     6118.74    852.74 o
  -4  13   5       37.59       10.47    131.58 o
  -2  13   5        8.16      -60.18    195.05 o
  -1  13   5     3249.54     3284.00    445.64 o
   0  13   5       90.57      112.06    190.92 o
   1  13   5     2593.08     2012.26    376.65 o
   2  13   5      178.53      199.24    232.45 o
   3  13   5     5683.17     5772.98    592.96 o
   4  13   5     1133.22      914.14    324.10 o
 -32   0   6     4378.20     4628.06    468.09 o
 -31   0   6     2832.20     2364.40    265.48 o
 -30   0   6    12823.89    12888.66    549.07 o
 -29   0   6     3572.18     3971.33    365.71 o
 -28   0   6    11024.43    11189.18    628.75 o
 -27   0   6     7047.10     7217.93    477.29 o
 -26   0   6    10288.49     9528.84    548.77 o
 -25   0   6     2557.72     2569.36    283.17 o
 -24   0   6    14274.54    13166.06    634.71 o
 -23   0   6     4544.31     4095.62    325.81 o
 -22   0   6    11276.19    10100.95    514.75 o
 -21   0   6     8218.50     7679.12    605.18 o
 -20   0   6      539.50      699.72    101.30 o
 -19   0   6    10602.34    10373.85    330.86 o
 -18   0   6    33469.77    33821.42    790.83 o
 -17   0   6     6154.69     5300.92    279.11 o
 -16   0   6    41615.70    44129.50   1353.25 o
 -15   0   6      310.26      178.57     70.60 o
 -14   0   6    52838.43    56481.00   1660.80 o
 -13   0   6      888.15     1099.93    101.88 o
 -12   0   6    38130.12    38956.38   1152.29 o
 -11   0   6     4397.33     4671.29    197.26 o
 -10   0   6   102718.27   129215.73   2598.46 o
  -9   0   6      676.35      679.88     72.77 o
  -8   0   6    51178.21    52943.73   1574.00 o
  -7   0   6    13474.14    13843.11    433.27 o
  -6   0   6    59138.11    63418.48   1928.06 o
  -5   0   6     6966.54     6538.35    291.59 o
  -4   0   6    15664.72    14225.22    516.60 o
  -3   0   6    34868.58    39265.87    705.02 o
  -2   0   6    74752.22    92024.04   1341.50 o
  -1   0   6    14758.67    15509.57    250.94 o
   0   0   6     6490.24     5291.81    157.68 o
   1   0   6     7023.81     6835.66    105.50 o
   2   0   6    21271.13    19599.43    313.79 o
   3   0   6     1403.53     1535.21     75.25 o
   4   0   6    34348.13    34750.78    529.30 o
   5   0   6       30.71      104.24     27.00 o
   6   0   6    63259.94    71632.69   1363.50 o
   7   0   6     3033.79     4004.11    128.74 o
   8   0   6    46039.75    48295.08   1714.53 o
   9   0   6     1037.72      776.28     83.84 o
  10   0   6    50642.02    51018.47   1123.99 o
  11   0   6    16079.37    16319.28    449.02 o
  12   0   6    49394.07    51452.59   1453.35 o
  13   0   6    16178.90    16301.78    583.95 o
  14   0   6    41720.83    40734.68   1405.24 o
  15   0   6    16908.29    16374.12    483.98 o
  16   0   6    26316.60    25536.60    683.32 o
  17   0   6    13009.30    11643.20    401.30 o
  18   0   6    16729.13    17235.71    529.83 o
  19   0   6    13629.91    12978.95    445.74 o
  20   0   6     5059.65     5671.67    908.11 o
  21   0   6     9730.28     9787.67    584.56 o
  22   0   6     8410.73     8249.81    366.32 o
  23   0   6     9032.69     8922.25    387.27 o
  24   0   6     6046.60     5739.04    472.50 o
  25   0   6     5265.32     5534.04    467.78 o
  26   0   6     5217.55     4797.89    349.88 o
  27   0   6     9306.15    10852.85    518.96 o
  28   0   6     4982.64     5216.69    727.20 o
  29   0   6     5585.15     6453.91    429.23 o
 -32   1   6        3.55       47.04    111.44 o
 -31   1   6       25.67       55.87    107.12 o
 -30   1   6      377.28      503.12    127.89 o
 -29   1   6       23.88       24.77     88.02 o
 -28   1   6       24.90       67.40     88.26 o
 -27   1   6      317.28      437.34    106.53 o
 -26   1   6      185.31      241.18     94.81 o
 -25   1   6      167.60      195.06     92.96 o
 -24   1   6        5.15       -7.73     67.94 o
 -23   1   6     2037.72     1727.80    144.29 o
 -22   1   6       17.22       57.22     85.22 o
 -21   1   6      911.65     1005.39    120.56 o
 -20   1   6     1293.96     1286.34     91.66 o
 -19   1   6       42.25       22.00     42.61 o
 -18   1   6      111.07      319.88     56.36 o
 -17   1   6       80.29      234.48     53.74 o
 -16   1   6        0.74       84.49     78.88 o
 -15   1   6     2453.33     2575.83     89.03 o
 -14   1   6     1690.62     1676.45     68.56 o
 -13   1   6     1022.70     1281.58     73.04 o
 -12   1   6      389.80      358.91     35.81 o
 -11   1   6     1172.57     1159.72     54.97 o
 -10   1   6     1623.84     1613.43     48.23 o
  -9   1   6     2199.02     2257.14     78.06 o
  -8   1   6       69.05      144.15     23.13 o
  -7   1   6      376.63      322.92     33.46 o
  -6   1   6       99.27      122.84     34.82 o
  -5   1   6     9806.90    10318.21    207.52 o
  -4   1   6    13333.03    15142.10    191.39 o
  -3   1   6     4149.23     4305.21     70.27 o
  -2   1   6     4800.89     5127.49    109.75 o
  -1   1   6       51.74       -5.63      9.62 o
   0   1   6     3288.24     3290.39     41.18 o
   1   1   6      677.22      614.55     20.22 o
   2   1   6     3257.53     3707.75     58.08 o
   3   1   6     7722.17     7777.87    166.97 o
   4   1   6      850.76      991.03     31.93 o
   5   1   6      938.59      733.46     30.58 o
   6   1   6       77.10       97.90     20.48 o
   7   1   6     5122.84     5145.46     93.73 o
   8   1   6      155.69      321.73     40.39 o
   9   1   6     1316.63     1244.86     60.04 o
  10   1   6      802.63      938.27     61.66 o
  11   1   6       73.80       85.28     38.33 o
  12   1   6      720.88      829.71     71.38 o
  13   1   6       41.33        6.96     38.45 o
  14   1   6      949.34      841.07     77.82 o
  15   1   6     2301.35     2445.64    119.24 o
  16   1   6     3010.85     3208.97    140.10 o
  17   1   6     3807.89     3866.81    143.89 o
  18   1   6       11.42       48.14     51.97 o
  19   1   6       35.11       18.42     49.85 o
  20   1   6        5.38       33.36     55.70 o
  21   1   6      410.44      282.13     70.08 o
  22   1   6        1.88       -3.34     59.06 o
  23   1   6       61.94       71.09     63.50 o
  24   1   6      115.80       30.05     89.10 o
  25   1   6        5.71       53.16     88.80 o
  26   1   6      363.57      506.04    132.01 o
  27   1   6       82.82      172.19    119.21 o
  28   1   6        3.78      124.50    117.17 o
  29   1   6      174.47       95.65    131.40 o
 -32   2   6     4683.78     4957.77    421.75 o
 -31   2   6      995.49     1213.86    171.04 o
 -30   2   6     6335.19     6334.29    308.32 o
 -29   2   6     3242.58     3276.66    241.50 o
 -28   2   6     8515.48     8646.34    337.90 o
 -27   2   6     3258.76     3435.65    216.31 o
 -26   2   6    11941.95    10604.83    957.41 o
 -25   2   6     2088.59     1544.60    189.57 o
 -24   2   6    12464.49    11851.43    494.79 o
 -23   2   6     7133.28     7272.75    413.92 o
 -22   2   6    17248.85    16688.56    793.25 o
 -21   2   6    12943.31    12053.03    441.06 o
 -20   2   6    17081.06    16434.73    348.24 o
 -19   2   6     1202.20     1146.85     99.63 o
 -18   2   6    21099.15    20721.97    358.94 o
 -17   2   6     4179.57     3859.22    122.37 o
 -16   2   6    41147.66    42077.90    618.56 o
 -15   2   6     1277.66     1142.40     70.56 o
 -14   2   6    40111.69    41982.67    602.70 o
 -13   2   6     3805.27     3659.04    100.52 o
 -12   2   6    51799.80    53663.50    828.05 o
 -11   2   6     1404.27     1289.01     62.36 o
 -10   2   6    68128.91    75470.66   1002.64 o
  -9   2   6     9359.15     9606.67    166.45 o
  -8   2   6    83109.02    97587.92   1413.66 o
  -7   2   6        8.46       53.82     28.62 o
  -6   2   6    69847.59    81017.96    969.06 o
  -5   2   6       65.63      128.02     25.22 o
  -4   2   6    40260.64    41613.54    472.62 o
  -3   2   6     1110.92     1173.53     29.25 o
  -2   2   6    30791.57    30404.12    266.22 o
  -1   2   6     3195.92     3315.63     45.82 o
   0   2   6    38205.65    38232.75    311.55 o
   1   2   6      109.08      129.50     18.52 o
   2   2   6    81077.98    94369.93    868.04 o
   3   2   6     7591.78     7815.25    113.50 o
   4   2   6    82093.91    96355.13    888.27 o
   5   2   6     2223.30     2112.64     54.57 o
   6   2   6    57902.95    63256.22    717.62 o
   7   2   6      342.18      326.71     38.17 o
   8   2   6    46033.36    47968.46    615.84 o
   9   2   6     2277.66     1992.37     87.65 o
  10   2   6    29509.03    29335.04    454.03 o
  11   2   6     5959.21     5570.26    216.55 o
  12   2   6    29710.07    29174.39    463.51 o
  13   2   6     9198.21     9337.14    211.12 o
  14   2   6    26494.39    24836.00    421.55 o
  15   2   6     9243.84     8644.60    209.06 o
  16   2   6    33357.77    32300.44    530.94 o
  17   2   6     5303.02     5194.99    166.77 o
  18   2   6    28403.06    27906.89    487.90 o
  19   2   6    13547.33    13311.87    297.67 o
  20   2   6    12007.59    11343.39    275.00 o
  21   2   6     9245.29     9232.47    250.30 o
  22   2   6     7023.67     7113.24    220.20 o
  23   2   6     8591.45     8158.70    245.01 o
  24   2   6     6820.12     6908.63    310.82 o
  25   2   6     8624.80     8436.54    349.51 o
  26   2   6     3466.69     3635.22    249.91 o
  27   2   6     7944.05     7827.02    356.17 o
  28   2   6     3619.11     3547.98    262.67 o
  29   2   6     3563.18     3755.40    275.30 o
 -31   3   6      100.08      149.41    114.71 o
 -30   3   6      449.12      371.79    131.58 o
 -29   3   6      232.45      307.62    143.22 o
 -28   3   6        4.16      305.17    137.77 o
 -27   3   6       78.02      168.09    140.08 o
 -26   3   6      200.05      -44.12    101.72 o
 -25   3   6      593.14      482.87    171.32 o
 -24   3   6      873.78      699.80    145.04 o
 -23   3   6      789.18      865.34    147.74 o
 -22   3   6      543.56      624.52    158.86 o
 -21   3   6        9.18       51.83     66.84 o
 -20   3   6      976.21      907.36    111.96 o
 -19   3   6     3112.19     3176.66    102.50 o
 -18   3   6      521.61      664.62     56.98 o
 -17   3   6     1595.18     1655.00     82.01 o
 -16   3   6     3538.49     3808.42    100.12 o
 -15   3   6     2609.58     2946.80    147.02 o
 -14   3   6      157.65      267.81     34.94 o
 -13   3   6     2794.89     2729.99    119.15 o
 -12   3   6      932.86      998.91     44.72 o
 -11   3   6      563.04      555.16     50.24 o
 -10   3   6        2.62      118.50     27.61 o
  -9   3   6     2076.04     2260.50     54.47 o
  -8   3   6      771.61      626.01     26.04 o
  -7   3   6     2905.43     3394.38     57.87 o
  -6   3   6     1137.24     1073.89     28.43 o
  -5   3   6      144.26      202.94     21.73 o
  -4   3   6     7404.00     7487.14     96.88 o
  -3   3   6       63.31       22.81     12.60 o
  -2   3   6        1.28       20.02     12.97 o
  -1   3   6     3356.55     3031.76     51.17 o
   0   3   6      543.58      559.07     25.93 o
   1   3   6     1043.54      862.02     31.91 o
   2   3   6     2134.82     2208.64     44.79 o
   3   3   6       10.33       -5.96     13.57 o
   4   3   6     2162.70     2354.32     85.65 o
   5   3   6     2372.54     2697.36     71.09 o
   6   3   6      883.09     1192.38     48.42 o
   7   3   6      565.83      601.10     39.80 o
   8   3   6      353.23      353.46     38.41 o
   9   3   6     1575.92     1703.15     69.33 o
  10   3   6      533.35      631.40     50.51 o
  11   3   6     3071.93     3018.93    109.64 o
  12   3   6       26.55       69.94     46.43 o
  13   3   6      972.55      839.88     79.71 o
  14   3   6      763.67      679.42     76.73 o
  15   3   6     5668.79     5267.76    179.10 o
  16   3   6      928.91      991.93     95.19 o
  17   3   6       24.82      153.89     61.92 o
  18   3   6       10.28       13.06     49.89 o
  19   3   6       62.07       21.54     58.60 o
  20   3   6       68.54      158.22     63.44 o
  21   3   6      166.82      240.22     70.21 o
  22   3   6      423.34      387.08     96.66 o
  23   3   6      233.73      220.91     84.87 o
  24   3   6       44.75       70.10     98.46 o
  25   3   6      824.98      681.46    137.61 o
  26   3   6      390.97      151.64    140.41 o
  27   3   6      228.11      374.76    157.80 o
  28   3   6      166.40      153.52    124.26 o
 -31   4   6     3103.19     2696.35    296.19 o
 -30   4   6     5288.12     5524.84    378.79 o
 -29   4   6     3839.00     4308.15    331.67 o
 -28   4   6     8494.34     8555.49    517.60 o
 -27   4   6     4187.41     5078.14    335.25 o
 -26   4   6    14398.63    15282.60    731.63 o
 -25   4   6     5710.05     5556.08    329.97 o
 -24   4   6    16224.52    15986.41    574.64 o
 -23   4   6     2318.09     2741.64    219.22 o
 -22   4   6    12246.59    12683.50    393.28 o
 -21   4   6     2822.08     2599.02    175.05 o
 -20   4   6    11482.38    11149.34    350.77 o
 -19   4   6     5431.23     5279.72    223.34 o
 -18   4   6    18024.52    18271.88    383.84 o
 -17   4   6     5058.48     4942.26    155.88 o
 -16   4   6    25888.88    25828.77    373.61 o
 -15   4   6     1104.91     1062.74     56.45 o
 -14   4   6    27373.79    27485.46    385.13 o
 -13   4   6     4322.40     4386.71    124.59 o
 -12   4   6    35955.67    37032.38    487.87 o
 -11   4   6     2698.66     2739.23     76.46 o
 -10   4   6    32868.66    32815.57    433.23 o
  -9   4   6     1230.52     1322.99     71.39 o
  -8   4   6    29568.87    28913.41    439.96 o
  -7   4   6      644.29      834.55     42.13 o
  -6   4   6    48423.62    49287.86    621.02 o
  -5   4   6     1300.33     1653.14     51.99 o
  -4   4   6    36241.78    36323.27    414.25 o
  -3   4   6    11459.68    12256.35    169.45 o
  -2   4   6    41332.64    40602.56    454.09 o
  -1   4   6     2066.82     2199.53     74.77 o
   0   4   6    42047.61    43652.43    574.44 o
   1   4   6       18.22       30.50     20.75 o
   2   4   6    49960.62    53208.93    626.89 o
   3   4   6       90.92       36.94     22.22 o
   4   4   6    68810.63    78773.84    844.03 o
   5   4   6      325.38      340.40     35.13 o
   6   4   6    21573.36    21445.20    297.16 o
   7   4   6     1545.05     1427.57     68.75 o
   8   4   6    35945.42    36218.00    460.76 o
   9   4   6     7483.35     7465.86    159.39 o
  10   4   6    22662.79    21850.26    360.38 o
  11   4   6     2249.35     1959.28    110.11 o
  12   4   6    20259.25    19892.16    347.57 o
  13   4   6     8618.53     8520.07    197.57 o
  14   4   6     6998.89     6593.49    173.01 o
  15   4   6     8881.33     8552.66    206.72 o
  16   4   6    27146.87    26732.66    458.93 o
  17   4   6    10202.24    10269.90    279.12 o
  18   4   6    13314.20    12588.83    323.75 o
  19   4   6     8088.48     8047.06    272.84 o
  20   4   6    16820.10    16580.11    399.43 o
  21   4   6     4380.86     4370.15    202.46 o
  22   4   6     5295.15     4840.17    319.12 o
  23   4   6     6693.72     7128.73    438.56 o
  24   4   6     2946.06     2965.41    375.51 o
  25   4   6     7642.88     7786.09    347.01 o
  26   4   6     1402.72     1400.72    185.54 o
  27   4   6     5160.82     5650.55    412.36 o
  28   4   6     4549.12     4356.02    387.87 o
 -30   5   6      111.10      237.60    163.54 o
 -29   5   6       50.28       -0.27    133.09 o
 -28   5   6      323.16      777.96    189.94 o
 -27   5   6        9.81       98.83    131.66 o
 -26   5   6      410.02      381.48    144.14 o
 -25   5   6      112.33      332.63    112.04 o
 -24   5   6      817.04      868.04    184.63 o
 -23   5   6      738.48      796.95    129.87 o
 -22   5   6       41.39      128.26     88.95 o
 -21   5   6      520.30      387.42    101.52 o
 -20   5   6      509.55      586.70    103.01 o
 -19   5   6     1671.59     1744.88    169.57 o
 -18   5   6       18.96      149.50     52.86 o
 -17   5   6     2245.13     2333.91    148.76 o
 -16   5   6      273.01      295.15     40.75 o
 -15   5   6     1464.56     1608.86     80.62 o
 -14   5   6     1476.56     1615.52     67.88 o
 -13   5   6      971.44     1144.69     57.32 o
 -12   5   6      322.83      389.69     39.28 o
 -11   5   6     1200.81     1353.36     58.76 o
 -10   5   6      758.98      845.41     47.48 o
  -9   5   6     3969.94     4211.45    197.42 o
  -8   5   6      104.70      127.98     47.03 o
  -7   5   6     9101.91     9497.41    178.10 o
  -6   5   6     1092.37     1339.56     67.79 o
  -5   5   6     9461.27     9811.46    169.86 o
  -4   5   6     3657.45     4011.97     95.70 o
  -3   5   6       73.99       48.56     19.92 o
  -2   5   6     1934.91     2189.02    126.28 o
  -1   5   6     2055.23     1826.18     66.75 o
   0   5   6      880.39     1031.00     50.30 o
   1   5   6      148.17      122.21     27.02 o
   2   5   6        1.76       49.96     24.21 o
   3   5   6      106.45      179.54     30.59 o
   4   5   6     1480.30     1708.77     86.56 o
   5   5   6     2726.97     2805.50    101.95 o
   6   5   6      654.53      675.45     59.16 o
   7   5   6     3797.56     3688.76    104.32 o
   8   5   6     1656.11     2000.85    111.71 o
   9   5   6     3215.85     3163.33    108.90 o
  10   5   6      225.67      208.55     43.40 o
  11   5   6     3589.25     3394.00    117.86 o
  12   5   6        4.63       76.93     40.31 o
  13   5   6     2859.83     2773.61    113.28 o
  14   5   6       31.64       98.73     70.20 o
  15   5   6     3269.49     2920.87    132.09 o
  16   5   6       20.92      -16.86     53.61 o
  17   5   6      674.28      860.13    107.10 o
  18   5   6     1114.36     1062.97    142.48 o
  19   5   6       13.84       23.37     82.37 o
  20   5   6      387.65      419.42    122.57 o
  21   5   6      881.22      883.63    210.85 o
  22   5   6      269.54      118.21    123.50 o
  23   5   6      133.11       77.91    150.46 o
  24   5   6       15.87      -36.40    102.35 o
  25   5   6      263.45      143.02    114.77 o
  26   5   6       55.98      142.04    151.15 o
  27   5   6      534.53      237.28    216.97 o
 -29   6   6     1650.53     1786.35    396.01 o
 -28   6   6     4896.19     5013.07   1049.42 o
 -27   6   6     5634.97     5348.90    304.46 o
 -26   6   6     7284.39     6921.78    436.58 o
 -25   6   6     4936.71     5355.47    449.21 o
 -24   6   6     4294.88     4263.69    256.28 o
 -23   6   6     3740.98     3781.59    236.64 o
 -22   6   6     6276.14     5930.97    278.94 o
 -21   6   6     1747.89     1866.44    170.91 o
 -20   6   6    12879.14    12419.15    396.78 o
 -19   6   6     1364.15     1670.61    188.86 o
 -18   6   6    21803.79    21216.13    544.92 o
 -17   6   6      283.00      379.28     89.38 o
 -16   6   6     8404.98     8593.79    293.34 o
 -15   6   6       65.73       26.49     37.17 o
 -14   6   6    18742.55    18951.35    438.97 o
 -13   6   6      828.02      840.14     67.70 o
 -12   6   6    19176.52    18466.39    326.69 o
 -11   6   6      775.67      837.44     64.04 o
 -10   6   6    24139.41    22758.78    377.62 o
  -9   6   6      511.65      528.74     58.76 o
  -8   6   6    24009.31    22852.48    413.12 o
  -7   6   6      107.48       92.93     33.82 o
  -6   6   6    29181.58    28945.87    544.17 o
  -5   6   6       37.14       14.94     22.58 o
  -4   6   6    35131.84    36254.91    589.90 o
  -3   6   6      285.91      355.91     42.56 o
  -2   6   6    44218.91    44216.50    627.34 o
  -1   6   6       55.56      121.35     34.46 o
   0   6   6    17108.85    15946.85    313.26 o
   1   6   6       38.25       77.52     33.64 o
   2   6   6    32420.80    32550.88    456.22 o
   3   6   6       18.43       84.21     33.95 o
   4   6   6    28523.59    28822.07    416.54 o
   5   6   6      565.74      698.29     66.71 o
   6   6   6    20354.38    19880.91    593.43 o
   7   6   6      492.68      635.23     74.54 o
   8   6   6    23544.31    22455.31    450.39 o
   9   6   6     3875.80     4211.91    183.87 o
  10   6   6    36213.22    35200.40    648.28 o
  11   6   6     4142.64     4513.33    267.34 o
  12   6   6    16703.35    15998.44    312.16 o
  13   6   6     2093.75     2177.81    124.85 o
  14   6   6    16916.03    17407.87    338.52 o
  15   6   6    19058.23    19240.71    462.71 o
  16   6   6     9827.19    10039.33    241.15 o
  17   6   6     9033.13     8922.91    364.34 o
  18   6   6    13655.62    13072.17    401.55 o
  19   6   6     6969.08     6547.79    282.95 o
  20   6   6    10988.38    10980.66    491.10 o
  21   6   6     4334.88     3887.77    295.98 o
  22   6   6     4904.53     5572.39    357.55 o
  23   6   6     4720.38     4548.12    376.59 o
  24   6   6     1675.42     1806.63    403.32 o
  25   6   6     2410.79     3355.99    528.47 o
  26   6   6     3990.60     4653.67    621.05 o
 -27   7   6     1923.53     1738.47    206.03 o
 -26   7   6      251.98      231.97    121.15 o
 -25   7   6      813.95      956.33    159.87 o
 -24   7   6      162.86      280.46    113.41 o
 -23   7   6     2479.68     2377.24    215.47 o
 -22   7   6       65.01      113.51     94.35 o
 -21   7   6     1877.21     1663.42    172.83 o
 -20   7   6      138.62        5.22     82.34 o
 -19   7   6      851.96      770.34    121.35 o
 -18   7   6       38.94      178.35     89.03 o
 -17   7   6       26.15      133.86     77.30 o
 -16   7   6       43.64      102.89     76.57 o
 -15   7   6     2897.29     2906.32    180.32 o
 -14   7   6        2.75      137.49     74.02 o
 -13   7   6      986.95     1156.95    123.76 o
 -12   7   6     1189.52     1220.53     94.82 o
 -11   7   6       31.26       39.51     42.16 o
 -10   7   6      223.17      134.66     45.36 o
  -9   7   6      177.76      134.07     46.75 o
  -8   7   6       10.33       14.66     32.98 o
  -7   7   6     1553.68     1762.64     90.03 o
  -6   7   6      629.06      705.27     63.99 o
  -5   7   6     1107.37     1198.44     66.52 o
  -4   7   6       35.80       69.20     39.29 o
  -3   7   6     6626.59     6346.80    151.21 o
  -2   7   6      816.54      935.25     63.27 o
  -1   7   6     5270.36     5328.79    141.32 o
   0   7   6      303.35      487.34     67.11 o
   1   7   6     3355.48     3073.73    118.60 o
   2   7   6       59.05      124.18     38.99 o
   3   7   6     2127.51     2212.77     95.95 o
   4   7   6      452.26      485.18     54.06 o
   5   7   6     5499.99     5622.90    220.63 o
   6   7   6      949.76     1031.66    104.09 o
   7   7   6     5834.93     5643.11    370.30 o
   8   7   6       72.67       50.25     53.16 o
   9   7   6     1560.78     1648.35    118.05 o
  10   7   6       22.78       46.41     52.98 o
  11   7   6     2490.06     2633.68    159.02 o
  12   7   6      149.51      104.35     61.27 o
  13   7   6     2621.08     2560.29    152.78 o
  14   7   6      279.17      337.27     84.07 o
  15   7   6     5143.44     5209.83    217.45 o
  16   7   6       10.56       92.76     72.81 o
  17   7   6      182.30      174.49     82.87 o
  18   7   6        9.85       12.18     81.89 o
  19   7   6     1869.37     1875.85    227.73 o
  20   7   6     1292.15     1484.29    212.71 o
  21   7   6      216.87      195.10    232.46 o
  22   7   6       89.95      163.94    226.20 o
  23   7   6      455.91      166.09    238.75 o
  24   7   6      178.19       49.81    230.37 o
 -26   8   6     5491.92     5954.90    337.62 o
 -25   8   6     2779.15     2588.28    249.95 o
 -24   8   6     5135.47     5254.31    307.09 o
 -23   8   6     1708.92     1829.22    237.58 o
 -22   8   6     4723.06     4941.81    400.54 o
 -21   8   6     1508.65     1573.18    177.60 o
 -20   8   6     7795.94     8344.08    343.34 o
 -19   8   6     1097.82     1173.47    167.13 o
 -18   8   6    13036.59    12453.58    415.05 o
 -17   8   6      581.68      827.62    327.67 o
 -16   8   6    13921.27    13914.18    430.58 o
 -15   8   6      612.07      463.73    106.22 o
 -14   8   6    13579.03    12327.46    431.94 o
 -13   8   6      818.93      752.02    131.23 o
 -12   8   6    16814.79    15406.75    437.68 o
 -11   8   6     1272.04     1529.29    209.40 o
 -10   8   6    16979.36    16664.38    454.95 o
  -9   8   6        4.81      104.02     68.05 o
  -8   8   6    10239.53     9814.71    390.06 o
  -7   8   6      467.87      405.00     80.05 o
  -6   8   6    19117.55    19079.05    416.91 o
  -5   8   6        6.79       33.22     39.84 o
  -4   8   6    36521.93    37152.57    560.24 o
  -3   8   6     3256.13     3231.45    113.39 o
  -2   8   6    16435.54    15616.12    288.61 o
  -1   8   6       73.04      112.57     49.49 o
   0   8   6    18326.17    18271.43    365.62 o
   1   8   6     3387.00     3426.48    134.38 o
   2   8   6    16090.47    16105.87    352.33 o
   3   8   6     5341.81     5373.61    175.44 o
   4   8   6    14567.49    14120.89    302.66 o
   5   8   6      242.51      248.01     65.02 o
   6   8   6    16817.97    17022.77    392.24 o
   7   8   6      278.86      202.96     68.54 o
   8   8   6    13101.47    13862.89    347.48 o
   9   8   6       46.96      112.17     65.15 o
  10   8   6    19556.42    18918.27    435.55 o
  11   8   6      390.70      637.41     97.90 o
  12   8   6    21720.67    20463.75    469.41 o
  13   8   6     3214.92     3430.64    180.68 o
  14   8   6    10886.40    10933.80    327.28 o
  15   8   6     5032.99     4728.63    218.92 o
  16   8   6     7130.47     7017.08    267.03 o
  17   8   6     5734.95     5753.09    295.94 o
  18   8   6     7988.25     7490.39    472.44 o
  19   8   6     1841.02     1984.62    528.19 o
  20   8   6     2967.41     3489.61    512.20 o
  21   8   6     3399.51     3743.12    551.99 o
  22   8   6     3171.72     3017.28    518.50 o
  23   8   6     4841.60     5584.09    673.76 o
 -24   9   6       17.60      112.08    128.27 o
 -23   9   6      940.88      820.38    158.23 o
 -22   9   6       24.71       18.78    110.24 o
 -21   9   6     2334.39     2675.24    230.29 o
 -20   9   6       26.85       58.35    103.78 o
 -19   9   6     3528.64     3660.77    246.48 o
 -18   9   6      122.87      124.60    105.53 o
 -17   9   6     2115.78     2425.20    201.02 o
 -16   9   6        8.36       30.42    106.46 o
 -15   9   6     3627.60     4141.42    365.68 o
 -14   9   6      515.14      597.75    120.05 o
 -13   9   6     5603.52     5469.56    263.77 o
 -12   9   6       92.09       89.42     86.07 o
 -11   9   6      152.24      228.96     91.45 o
 -10   9   6      121.04      240.71     87.27 o
  -9   9   6     1495.43     1458.31    203.07 o
  -8   9   6      169.86      367.37    143.21 o
  -7   9   6      131.05      181.01     90.95 o
  -6   9   6       34.75       93.56     52.98 o
  -5   9   6     2443.69     2489.72    128.97 o
  -4   9   6      120.43      350.64     69.29 o
  -3   9   6     2250.07     2451.31    133.76 o
  -2   9   6     1353.53     1409.44     95.81 o
  -1   9   6     8267.32     7921.90    264.87 o
   0   9   6      374.48      440.69    125.89 o
   1   9   6     2900.46     2698.61    159.57 o
   2   9   6     2043.54     1607.09    246.36 o
   3   9   6     2553.07     2858.06    189.27 o
   4   9   6     1621.67     1501.32    129.68 o
   5   9   6     6105.72     6197.89    572.08 o
   6   9   6       63.07      146.12     74.28 o
   7   9   6     3662.81     3682.77    181.76 o
   8   9   6      287.64      379.28     85.39 o
   9   9   6      733.08      861.98    108.96 o
  10   9   6     1166.20     1436.04    187.47 o
  11   9   6     1364.87     1519.65    152.41 o
  12   9   6      666.92      845.36    141.99 o
  13   9   6     2105.10     2164.98    266.45 o
  14   9   6      308.18      379.50    156.66 o
  15   9   6      758.11      881.79    209.76 o
  16   9   6       41.75       22.61    142.13 o
  17   9   6     2185.25     1780.46    480.55 o
  18   9   6      548.26      568.27    203.82 o
  19   9   6     1999.10     2239.80    352.51 o
  20   9   6      136.02      162.46    165.37 o
  21   9   6     3125.08     2392.31    497.62 o
 -21  10   6      674.84      860.04    229.14 o
 -20  10   6     4499.04     4332.88    290.21 o
 -19  10   6      525.05      556.15    142.14 o
 -18  10   6     3978.60     4659.62    383.03 o
 -17  10   6      587.62      755.53    149.39 o
 -16  10   6    11575.50    11593.86    426.58 o
 -15  10   6     2270.40     2742.98    220.52 o
 -14  10   6     6196.63     6056.68    300.33 o
 -13  10   6       30.76      160.54     98.59 o
 -12  10   6     7670.35     7741.71    327.33 o
 -11  10   6      142.01       98.10     99.66 o
 -10  10   6     9085.28     8757.22    339.14 o
  -9  10   6      304.85      307.76    114.71 o
  -8  10   6    14702.31    14493.91    423.79 o
  -7  10   6     1151.05     1122.52    157.72 o
  -6  10   6     8915.35     8695.34    366.18 o
  -5  10   6      438.82      405.90    118.92 o
  -4  10   6    15779.13    16211.54    616.28 o
  -3  10   6        1.77      150.96    100.50 o
  -2  10   6     4381.75     4417.41    466.45 o
  -1  10   6        8.11       44.80     64.49 o
   0  10   6     5937.91     6190.01    322.19 o
   1  10   6     1020.32      988.26    234.79 o
   2  10   6     6823.68     6571.92    335.30 o
   3  10   6      659.67      639.61    285.56 o
   4  10   6    14037.41    14488.14    535.38 o
   5  10   6     1215.93     1758.09    205.73 o
   6  10   6    11920.63    11426.68    648.77 o
   7  10   6      441.95      541.88    145.14 o
   8  10   6    13581.80    14308.82    470.38 o
   9  10   6      941.49     1291.41    169.21 o
  10  10   6     9035.34     9056.98    373.25 o
  11  10   6     2529.41     2765.65    333.97 o
  12  10   6     8175.34     7577.63    488.46 o
  13  10   6     1328.99     1090.11    227.09 o
  14  10   6     5917.12     5596.41    431.30 o
  15  10   6     1023.38     1100.24    241.90 o
  16  10   6     3476.35     3197.10    366.35 o
  17  10   6     2076.70     2020.60    405.56 o
  18  10   6     3759.49     3696.03    401.38 o
 -18  11   6       64.00      223.58    126.77 o
 -17  11   6     1601.65     1705.69    202.79 o
 -16  11   6      661.60      945.89    170.48 o
 -15  11   6     1865.47     1892.79    206.83 o
 -14  11   6       11.65      107.64    110.72 o
 -13  11   6     1069.68     1034.53    162.92 o
 -12  11   6       10.05      -73.69    104.90 o
 -11  11   6     1610.09     1730.37    442.82 o
 -10  11   6      315.75      435.03    141.61 o
  -9  11   6      490.09      688.82    158.23 o
  -8  11   6      232.77      341.76    108.15 o
  -7  11   6      488.91      538.72    118.14 o
  -6  11   6       28.10      170.02    152.52 o
  -5  11   6     2191.43     2215.25    216.70 o
  -4  11   6       33.47       49.95    102.67 o
  -3  11   6     2811.50     3036.65    254.03 o
  -2  11   6      574.90      626.34    144.58 o
  -1  11   6     1689.87     1824.61    218.33 o
   0  11   6        1.05      -35.58     98.64 o
   1  11   6     4129.13     3906.67    386.87 o
   2  11   6       57.75      253.71    133.85 o
   3  11   6     3523.78     3508.89    274.98 o
   4  11   6        3.48       72.68    112.95 o
   5  11   6     2932.86     3131.20    270.46 o
   6  11   6      243.64      234.16    131.35 o
   7  11   6     1789.30     1777.63    227.28 o
   8  11   6      614.39     1144.60    205.39 o
   9  11   6     1253.54     1359.05    334.57 o
  10  11   6      244.72      528.51    187.71 o
  11  11   6     3336.27     3585.24    369.05 o
  12  11   6      551.04      805.02    394.50 o
  13  11   6     2983.41     3172.42    371.09 o
  14  11   6       21.40       59.71    162.38 o
  15  11   6     1693.26     2447.56    348.38 o
 -14  12   6     6107.99     5732.13    375.89 o
 -13  12   6       53.18       56.84    144.48 o
 -12  12   6     6073.42     6865.67    726.95 o
 -11  12   6       80.69      111.06    136.05 o
 -10  12   6    10965.00    11539.16    509.28 o
  -9  12   6        9.56      -11.80    121.72 o
  -8  12   6     9175.40    10044.01    460.84 o
  -7  12   6       26.92      109.87    127.14 o
  -6  12   6     8250.36     8109.53    411.24 o
  -5  12   6      253.06      110.01    176.43 o
  -4  12   6     2658.52     3458.05    276.75 o
  -3  12   6      278.29      163.59    132.07 o
  -2  12   6     5547.83     5416.73    342.46 o
  -1  12   6      831.90      875.20    181.16 o
   0  12   6     6588.31     6892.73    387.97 o
   1  12   6       12.81      155.07    157.70 o
   2  12   6     6431.18     6896.01    389.28 o
   3  12   6      106.33       -8.61    130.10 o
   4  12   6     3453.37     4068.28    572.88 o
   5  12   6      371.95      620.70    274.02 o
   6  12   6     6538.48     7048.45    641.72 o
   7  12   6      648.28      687.33    282.41 o
   8  12   6     5504.39     6995.92    661.80 o
   9  12   6       95.02      321.66    246.95 o
  10  12   6     8050.59     8314.44    734.73 o
  11  12   6      522.04      691.38    311.43 o
  -5  13   6     1742.29     2034.17    437.62 o
  -4  13   6      505.36      510.74    234.61 o
  -3  13   6     1200.58     1892.83    338.67 o
  -2  13   6      266.13      487.77    247.00 o
   1  13   6      409.94      527.29    253.27 o
   2  13   6      147.68      309.23    242.82 o
 -32   1   7     3878.26     3616.25    253.43 o
 -31   1   7     3906.68     3654.60    245.42 o
 -30   1   7     1074.74     1377.05    167.19 o
 -29   1   7    10020.73    10014.05    696.88 o
 -28   1   7     1696.35     1740.29    166.80 o
 -27   1   7     8663.10     7995.52    308.78 o
 -26   1   7     3392.19     3617.41    206.80 o
 -25   1   7    16074.42    15041.85    713.64 o
 -24   1   7     3935.14     3918.36    202.75 o
 -23   1   7    12725.03    11275.15    431.09 o
 -22   1   7     2372.68     1894.14    284.23 o
 -21   1   7     6786.26     6796.35    301.69 o
 -20   1   7     5708.10     5743.10    202.78 o
 -19   1   7     8557.23     8459.13    212.27 o
 -18   1   7     1027.59     1051.84    125.71 o
 -17   1   7    24333.51    24208.94    429.55 o
 -16   1   7     1793.41     1702.63     81.91 o
 -15   1   7    29261.84    29448.27    440.35 o
 -14   1   7      104.15      101.15     30.12 o
 -13   1   7    35770.54    34924.87    495.58 o
 -12   1   7      816.83      707.93     54.31 o
 -11   1   7    34121.20    34053.46    530.85 o
 -10   1   7     4127.13     3865.32    116.49 o
  -9   1   7    51960.25    55733.42    741.16 o
  -8   1   7      455.92      403.11     58.27 o
  -7   1   7    63866.18    70948.34   1217.03 o
  -6   1   7      290.45      377.03     45.59 o
  -5   1   7   118663.11   154228.38   1833.58 o
  -4   1   7      206.77      201.82     18.03 o
  -3   1   7    44831.32    48141.67    478.87 o
  -2   1   7     9189.52     9149.89    104.25 o
  -1   1   7    72368.14    81881.12    715.17 o
   0   1   7     7751.61     7897.87     85.80 o
   1   1   7    93974.67   112766.55    967.62 o
   2   1   7       64.09       32.05     12.35 o
   3   1   7    55813.36    59463.35    623.28 o
   4   1   7     5899.05     6087.23     96.26 o
   5   1   7    61158.23    66900.23    701.66 o
   6   1   7     2369.38     1987.04     74.79 o
   7   1   7    42678.20    44030.98    564.64 o
   8   1   7     1589.74     1422.98     61.96 o
   9   1   7    59611.32    65395.01    818.98 o
  10   1   7     1596.84     1489.10     71.45 o
  11   1   7    36548.80    37764.67    673.54 o
  12   1   7     7998.30     7393.13    261.11 o
  13   1   7    35273.20    35871.76    556.32 o
  14   1   7    16753.16    16368.92    310.91 o
  15   1   7    26276.75    25710.67    472.53 o
  16   1   7    37302.05    36892.08    685.82 o
  17   1   7    21503.70    20703.88    387.54 o
  18   1   7     7762.32     7404.27    298.32 o
  19   1   7    11745.12    11199.84    289.79 o
  20   1   7     6547.88     6479.89    201.27 o
  21   1   7    12659.29    12682.92    301.48 o
  22   1   7     5424.01     5378.05    214.54 o
  23   1   7    10587.45    10210.57    330.77 o
  24   1   7     5293.56     5128.31    273.75 o
  25   1   7     5264.74     5073.95    278.92 o
  26   1   7     4081.47     3965.86    258.23 o
  27   1   7      727.65      557.49    146.25 o
  28   1   7     5510.63     6544.90    670.15 o
  29   1   7     2390.43     2673.33    490.98 o
 -32   2   7      109.40      101.95    108.79 o
 -31   2   7       13.20      230.19    116.63 o
 -30   2   7      192.14      190.54    110.31 o
 -29   2   7      495.53      658.88    132.24 o
 -28   2   7      550.12      606.45    154.13 o
 -27   2   7      239.56      374.10    135.81 o
 -26   2   7      263.63      259.14    118.11 o
 -25   2   7       17.70      -24.39     95.96 o
 -24   2   7      914.84      675.34    138.30 o
 -23   2   7     1323.62     1493.31    174.21 o
 -22   2   7        2.30      148.46    137.99 o
 -21   2   7      529.16      664.79    123.22 o
 -20   2   7       15.50       30.10     46.42 o
 -19   2   7     1787.06     1803.56     91.67 o
 -18   2   7     2269.47     2247.36    137.28 o
 -17   2   7     1972.33     1940.29     87.04 o
 -16   2   7      297.68      400.88     49.19 o
 -15   2   7      152.81      181.40     37.01 o
 -14   2   7      528.92      485.29     44.88 o
 -13   2   7      536.38      662.70     59.37 o
 -12   2   7     1623.80     1735.16     73.10 o
 -11   2   7      244.07      328.13     33.79 o
 -10   2   7       17.81       80.37     33.47 o
  -9   2   7      752.81      971.93     61.23 o
  -8   2   7     6668.64     7319.68    177.15 o
  -7   2   7     1977.19     2264.81     61.73 o
  -6   2   7       12.69       24.73     16.58 o
  -5   2   7      616.24      703.14     27.77 o
  -4   2   7       12.68       39.80     13.17 o
  -3   2   7      314.67      407.85     28.37 o
  -2   2   7     3822.95     4162.21     63.25 o
  -1   2   7     3033.20     3373.67     47.15 o
   0   2   7     3503.32     3504.48     49.05 o
   1   2   7     6733.68     6929.48     82.71 o
   2   2   7       21.33       -6.26     12.52 o
   3   2   7      485.07      593.53     28.21 o
   4   2   7     6742.56     7190.25    130.44 o
   5   2   7        0.20      -35.67     18.74 o
   6   2   7    10071.88    11064.16    183.24 o
   7   2   7     1649.28     1544.18     63.16 o
   8   2   7     3861.08     4109.67    116.97 o
   9   2   7       85.15       20.40     25.94 o
  10   2   7     1728.52     1620.59     74.81 o
  11   2   7      305.18      314.96     48.14 o
  12   2   7      836.10      905.96     69.88 o
  13   2   7      236.49      306.71     52.10 o
  14   2   7       92.41      115.99     46.07 o
  15   2   7     1938.69     1778.78    100.23 o
  16   2   7      789.48      741.09     77.15 o
  17   2   7       13.93       34.02     49.57 o
  18   2   7      134.93       12.67     49.20 o
  19   2   7     1453.39     1475.64    107.14 o
  20   2   7      203.38      194.53     63.48 o
  21   2   7       10.09       44.77     59.78 o
  22   2   7      351.34      369.47     80.37 o
  23   2   7      163.55      159.52     71.63 o
  24   2   7      149.43      324.27    109.31 o
  25   2   7       38.57       89.29    101.67 o
  26   2   7      153.74      101.56    105.64 o
  27   2   7       29.84       72.08    111.35 o
  28   2   7        1.35      -29.05    213.73 o
 -31   3   7     5735.95     5584.81    299.70 o
 -30   3   7     1701.04     1495.40    181.20 o
 -29   3   7     8416.88     8372.53    435.64 o
 -28   3   7     1842.09     2093.78    238.90 o
 -27   3   7     7925.48     7982.66    399.19 o
 -26   3   7     2873.04     2641.17    240.96 o
 -25   3   7     9516.34     8875.48    405.73 o
 -24   3   7     1754.02     1968.79    205.40 o
 -23   3   7    13367.56    12955.91    586.27 o
 -22   3   7     4148.72     3833.63    248.21 o
 -21   3   7    15439.55    15037.38    417.83 o
 -20   3   7     4560.61     4241.89    198.48 o
 -19   3   7    10114.67     9749.93    324.41 o
 -18   3   7      743.77      721.19     82.51 o
 -17   3   7    24542.63    24151.17    402.28 o
 -16   3   7     2067.81     2003.33     89.09 o
 -15   3   7    22123.37    22334.80    411.48 o
 -14   3   7      226.89      238.81     51.89 o
 -13   3   7    32519.73    32282.81    481.57 o
 -12   3   7     4948.69     4817.42    117.77 o
 -11   3   7    33680.83    33762.08    490.56 o
 -10   3   7       51.71       73.81     25.40 o
  -9   3   7    63375.83    68585.62    927.40 o
  -8   3   7      646.40      646.02     55.04 o
  -7   3   7    21259.39    20072.54    274.47 o
  -6   3   7      472.98      408.68     27.30 o
  -5   3   7    25362.60    24249.65    299.35 o
  -4   3   7     1022.75     1109.41     29.01 o
  -3   3   7    18926.83    18424.78    193.12 o
  -2   3   7       52.85       70.64     17.84 o
  -1   3   7    40602.02    41004.15    363.09 o
   0   3   7     3992.49     4005.74     62.47 o
   1   3   7    37768.04    38429.92    470.34 o
   2   3   7      163.28      119.10     21.98 o
   3   3   7    60867.49    65362.61    660.79 o
   4   3   7      565.55      692.59     38.81 o
   5   3   7    77948.91    87499.23    986.49 o
   6   3   7    12406.80    12266.20    189.02 o
   7   3   7    37343.83    37127.29    495.21 o
   8   3   7     6783.87     6919.22    159.09 o
   9   3   7    22687.61    22041.04    417.69 o
  10   3   7     4270.72     3660.13    115.70 o
  11   3   7    28344.93    28648.35    454.67 o
  12   3   7     8904.25     8551.98    237.89 o
  13   3   7    12917.22    12085.33    247.93 o
  14   3   7    14858.46    13772.79    315.51 o
  15   3   7    10008.48     9565.30    255.54 o
  16   3   7     9206.04     8937.79    226.06 o
  17   3   7    25012.14    24693.38    447.44 o
  18   3   7     4648.56     3880.57    155.03 o
  19   3   7    15097.24    14619.59    324.77 o
  20   3   7     7179.13     7194.18    220.53 o
  21   3   7    11486.82    10715.05    279.01 o
  22   3   7     8231.85     8441.72    250.29 o
  23   3   7     4466.31     4909.75    224.98 o
  24   3   7     7293.17     6817.51    365.01 o
  25   3   7     4137.10     4187.82    296.59 o
  26   3   7     4045.46     4410.28    311.19 o
  27   3   7     1642.66     1500.99    248.28 o
  28   3   7     5560.53     4983.08    620.01 o
 -31   4   7       48.07      122.56    178.46 o
 -30   4   7      219.21      423.64    170.87 o
 -29   4   7      126.65      198.48    142.05 o
 -28   4   7      192.98      366.17    177.46 o
 -27   4   7        9.48      188.06    120.02 o
 -26   4   7      842.04      843.59    169.19 o
 -25   4   7       14.18      224.47    123.47 o
 -24   4   7        6.55       57.16     82.17 o
 -23   4   7      142.17      178.87     86.33 o
 -22   4   7      271.17      245.48     88.14 o
 -21   4   7       51.16      122.88     81.09 o
 -20   4   7      985.33      931.41    116.01 o
 -19   4   7     4684.94     4582.41    169.18 o
 -18   4   7     2631.37     2534.85     99.59 o
 -17   4   7      286.77      327.41     47.66 o
 -16   4   7      948.73     1053.33     65.05 o
 -15   4   7      215.40      200.10     31.69 o
 -14   4   7     2163.03     2378.16     71.69 o
 -13   4   7      342.24      412.07     33.91 o
 -12   4   7     3211.63     3589.57     84.89 o
 -11   4   7      817.65      922.59     44.06 o
 -10   4   7      238.45      251.12     27.38 o
  -9   4   7        1.36       72.58     22.40 o
  -8   4   7     1991.48     1895.55     59.87 o
  -7   4   7     1655.16     1893.33     51.02 o
  -6   4   7     1291.65     1355.15     58.16 o
  -5   4   7        2.11      -21.28     16.93 o
  -4   4   7       55.43       76.73     21.04 o
  -3   4   7     5241.24     5341.47     94.34 o
  -2   4   7     2541.27     2611.92     63.77 o
  -1   4   7       31.42       83.16     21.36 o
   0   4   7     5393.15     4931.39     95.88 o
   1   4   7       27.98       24.32     15.40 o
   2   4   7      127.57      185.56     28.24 o
   3   4   7     2367.05     2615.12     79.02 o
   4   4   7       17.71       43.60     23.51 o
   5   4   7       19.49       20.12     22.61 o
   6   4   7      412.25      408.78     36.13 o
   7   4   7       43.25       76.90     28.48 o
   8   4   7       12.88       15.92     26.34 o
   9   4   7      297.11      461.54     44.01 o
  10   4   7      199.25      245.30     44.88 o
  11   4   7      112.57      123.88     41.80 o
  12   4   7     1338.23     1359.95     80.34 o
  13   4   7      148.27      151.27     44.96 o
  14   4   7       17.75       29.18     41.49 o
  15   4   7      515.74      560.30     66.62 o
  16   4   7     1919.89     1910.58    104.57 o
  17   4   7      695.71      864.51     82.81 o
  18   4   7      170.17      179.61     59.08 o
  19   4   7      771.03      737.07     84.56 o
  20   4   7      443.50      405.46     76.07 o
  21   4   7      816.48      830.21    100.20 o
  22   4   7      711.03      630.62    110.31 o
  23   4   7      425.10      633.27    135.41 o
  24   4   7     1788.42     1585.18    185.42 o
  25   4   7      618.30      457.93    194.15 o
  26   4   7      265.33      332.04    173.55 o
  27   4   7       73.70       18.68    226.20 o
 -30   5   7     3321.30     3101.64    309.72 o
 -29   5   7     5407.77     4926.80    356.05 o
 -28   5   7     3780.17     4345.21    370.94 o
 -27   5   7     6494.16     6641.07    425.45 o
 -26   5   7     2076.65     2100.23    279.65 o
 -25   5   7     6252.60     5657.87    347.94 o
 -24   5   7     1170.63     1598.57    163.66 o
 -23   5   7    11447.01    10865.65    399.42 o
 -22   5   7     1152.03     1445.02    149.75 o
 -21   5   7     7206.24     7139.52    283.47 o
 -20   5   7     1362.90     1354.53    137.37 o
 -19   5   7     8584.24     8151.67    310.03 o
 -18   5   7       40.17       85.68     56.74 o
 -17   5   7     9305.49     9218.90    469.27 o
 -16   5   7     1594.29     1668.35     72.45 o
 -15   5   7    22988.01    23155.79    342.52 o
 -14   5   7     2661.11     2756.64     86.61 o
 -13   5   7    21791.32    22010.47    435.48 o
 -12   5   7     3006.59     2773.83     93.70 o
 -11   5   7    22609.69    22274.46    331.98 o
 -10   5   7      221.80      166.87     34.31 o
  -9   5   7    38777.05    38067.66    610.60 o
  -8   5   7     2791.29     3096.24    103.43 o
  -7   5   7    59930.32    63416.89    787.11 o
  -6   5   7        6.59        7.69     29.17 o
  -5   5   7    49132.01    50716.27    571.21 o
  -4   5   7     1692.89     1798.61     61.95 o
  -3   5   7    67803.12    72937.50    842.27 o
  -2   5   7     1839.64     1933.72     84.69 o
  -1   5   7    37696.40    37269.33    470.62 o
   0   5   7      446.54      518.97     47.08 o
   1   5   7    29342.38    28208.90    466.46 o
   2   5   7     3189.44     2928.24    113.66 o
   3   5   7    58893.89    63337.59    751.96 o
   4   5   7     7116.51     7385.74    152.16 o
   5   5   7    29611.14    29645.88    469.75 o
   6   5   7     2418.37     2377.21     98.90 o
   7   5   7    16966.15    16820.52    276.76 o
   8   5   7     1752.87     1626.26    165.43 o
   9   5   7    24101.43    23882.46    403.75 o
  10   5   7     4076.99     3772.32    166.00 o
  11   5   7    27343.08    26980.53    452.23 o
  12   5   7     4172.13     4222.70    141.49 o
  13   5   7    23153.72    22772.06    443.51 o
  14   5   7     5532.55     6051.09    197.65 o
  15   5   7    39264.70    39146.68    946.26 o
  16   5   7     8272.96     7925.17    229.00 o
  17   5   7    26840.57    26208.86    517.76 o
  18   5   7     3509.94     3761.68    224.18 o
  19   5   7    17860.55    17853.05    405.41 o
  20   5   7     5945.35     6282.40    222.07 o
  21   5   7     6776.69     6743.96    293.79 o
  22   5   7     3534.65     4575.25    364.67 o
  23   5   7     4123.31     3649.35    248.30 o
  24   5   7     3600.34     3331.17    315.86 o
  25   5   7     4528.33     4768.28    377.68 o
  26   5   7     2556.32     2447.10    461.95 o
 -29   6   7       57.42       15.06    143.06 o
 -28   6   7      678.94      747.58    182.79 o
 -27   6   7      475.58      688.55    149.65 o
 -26   6   7     1135.44     1217.48    293.82 o
 -25   6   7     1125.33     1312.73    170.11 o
 -24   6   7      133.73      220.31    101.46 o
 -23   6   7      515.02      739.01    131.00 o
 -22   6   7     3436.96     3313.56    214.53 o
 -21   6   7      429.94      441.13    125.05 o
 -20   6   7     2543.73     2807.25    189.43 o
 -19   6   7      365.94      554.10    103.76 o
 -18   6   7     6591.35     6018.54    347.96 o
 -17   6   7       23.75       39.09     71.49 o
 -16   6   7     5025.43     4603.68    211.47 o
 -15   6   7      162.43      206.51     51.38 o
 -14   6   7       30.36       63.80     46.43 o
 -13   6   7      580.48      683.00     62.07 o
 -12   6   7      236.45      227.33     43.21 o
 -11   6   7     1587.75     1416.60     75.39 o
 -10   6   7      215.64      204.56     45.57 o
  -9   6   7       10.38       57.92     38.19 o
  -8   6   7     3492.62     3550.83    120.93 o
  -7   6   7       75.89      106.98     31.34 o
  -6   6   7     1231.76     1239.30     59.58 o
  -5   6   7      574.94      541.76     44.75 o
  -4   6   7     3255.25     2990.16     92.99 o
  -3   6   7      986.18     1031.18     69.04 o
  -2   6   7      336.00      381.81     61.60 o
  -1   6   7      223.79      248.89     36.83 o
   0   6   7     5843.60     5793.63    195.69 o
   1   6   7       99.75      144.53     36.89 o
   2   6   7     1736.03     1926.41     78.01 o
   3   6   7      209.76      244.02     47.19 o
   4   6   7     1454.54     1543.18     75.98 o
   5   6   7      177.64      121.94     40.74 o
   6   6   7     1381.46     1199.54     91.38 o
   7   6   7      149.58      328.62     83.88 o
   8   6   7     5322.32     5314.19    197.29 o
   9   6   7     2459.31     2435.22    129.25 o
  10   6   7      328.39      328.87     68.32 o
  11   6   7        5.38       65.30     42.34 o
  12   6   7     2348.89     2424.57    110.44 o
  13   6   7       24.30       65.33     45.39 o
  14   6   7     2270.21     2323.44    113.76 o
  15   6   7      283.65      437.64     69.34 o
  16   6   7     2492.54     2428.78    169.53 o
  17   6   7      535.00      560.85    108.96 o
  18   6   7      462.63      329.75    107.26 o
  19   6   7      415.92      323.03    103.50 o
  20   6   7       14.98       35.69    106.87 o
  21   6   7      380.08      402.20    141.24 o
  22   6   7      270.07      475.33    249.08 o
  23   6   7      674.73      764.20    296.96 o
  24   6   7       42.83      -22.83    201.29 o
  25   6   7       10.20       68.48    219.96 o
 -27   7   7     2433.04     2073.75    251.93 o
 -26   7   7      625.78      880.60    161.24 o
 -25   7   7     3996.79     3803.17    257.48 o
 -24   7   7     1560.97     1640.61    185.54 o
 -23   7   7     8380.20     7837.43    336.58 o
 -22   7   7     1827.88     1936.49    286.34 o
 -21   7   7     8972.59     8326.11    332.28 o
 -20   7   7      474.12      813.29    127.58 o
 -19   7   7     7463.71     7112.77    293.59 o
 -18   7   7     2687.05     2618.89    186.88 o
 -17   7   7    12746.07    12339.47    387.28 o
 -16   7   7     1478.09     1372.49    138.86 o
 -15   7   7    21126.49    20693.41    607.71 o
 -14   7   7     3063.99     2655.22    234.80 o
 -13   7   7    13438.15    12985.71    376.90 o
 -12   7   7      135.17      189.80     72.81 o
 -11   7   7     8841.86     8807.28    230.69 o
 -10   7   7     2270.09     1968.49    179.87 o
  -9   7   7    20256.56    19170.91    564.02 o
  -8   7   7     3302.92     3128.92    126.69 o
  -7   7   7    28393.37    28525.10    411.19 o
  -6   7   7      798.51      884.44     58.13 o
  -5   7   7    30561.04    30301.95    521.62 o
  -4   7   7       48.68       34.94     27.42 o
  -3   7   7    32855.82    32965.61    563.40 o
  -2   7   7      117.38      227.36     48.43 o
  -1   7   7    35941.93    34947.38    560.81 o
   0   7   7      179.29      257.97     57.02 o
   1   7   7    16234.81    15949.89    289.47 o
   2   7   7      359.03      394.55     53.51 o
   3   7   7    10905.14    10948.86    212.52 o
   4   7   7      460.26      411.42     67.46 o
   5   7   7    14168.35    15020.76    343.25 o
   6   7   7     1089.28      907.67     99.61 o
   7   7   7     6215.59     5935.56    199.72 o
   8   7   7     3253.13     3175.66    207.15 o
   9   7   7    10739.53    10044.33    277.82 o
  10   7   7     2309.60     2397.18    158.29 o
  11   7   7    16026.48    15671.36    376.93 o
  12   7   7     5612.42     5855.64    254.77 o
  13   7   7    16906.90    16244.88    396.93 o
  14   7   7    12349.33    11590.95    353.44 o
  15   7   7     8106.82     7438.40    261.81 o
  16   7   7     5150.16     4948.07    218.28 o
  17   7   7    11234.26    10796.43    370.12 o
  18   7   7     5769.96     5981.65    274.42 o
  19   7   7     8415.84     9247.28    706.33 o
  20   7   7     3289.48     3087.09    464.52 o
  21   7   7     6133.91     7357.75    679.15 o
  22   7   7     3753.39     4436.48    566.80 o
  23   7   7     3942.48     3184.50    510.60 o
  24   7   7     4261.80     3814.91    560.77 o
 -26   8   7      405.34      440.13    143.75 o
 -25   8   7        7.40       88.25    116.39 o
 -24   8   7       99.07      159.68    114.38 o
 -23   8   7      178.31       52.50    103.15 o
 -22   8   7     1564.50     2016.89    198.21 o
 -21   8   7       24.55       65.03     93.17 o
 -20   8   7     3924.02     3800.82    339.55 o
 -19   8   7       45.33      204.23     97.83 o
 -18   8   7     1038.51     1153.47    145.04 o
 -17   8   7      111.39      203.15     91.84 o
 -16   8   7      980.50     1059.78    138.27 o
 -15   8   7     1249.06     1096.38    133.61 o
 -14   8   7     4201.15     4156.35    222.65 o
 -13   8   7     1456.80     1609.59    152.97 o
 -12   8   7     3333.70     3062.82    210.39 o
 -11   8   7       62.77      118.66     89.60 o
 -10   8   7      956.81      830.95    112.28 o
  -9   8   7       72.56       90.96     83.90 o
  -8   8   7     1378.19     1355.24    146.64 o
  -7   8   7      111.54      130.86     74.38 o
  -6   8   7     3183.24     2968.95    136.08 o
  -5   8   7      803.07      834.72     83.25 o
  -4   8   7      424.79      427.69     60.76 o
  -3   8   7      488.98      510.99     72.49 o
  -2   8   7     2744.50     2643.17    138.46 o
  -1   8   7      626.38      710.63     60.08 o
   0   8   7     5362.26     5617.04    173.47 o
   1   8   7     2103.12     2228.14    111.33 o
   2   8   7    10212.58    10198.40    247.69 o
   3   8   7       34.69       64.68     47.75 o
   4   8   7     1349.40     1512.96    153.07 o
   5   8   7      144.12      183.73     63.54 o
   6   8   7      199.78      232.55     70.12 o
   7   8   7     2492.74     2083.03    135.05 o
   8   8   7     1271.08     1265.89    115.74 o
   9   8   7     1325.22     1240.12    115.95 o
  10   8   7     3115.58     3020.60    163.24 o
  11   8   7      661.51      663.03     98.90 o
  12   8   7      947.84     1114.17    117.71 o
  13   8   7      603.74      649.90    103.64 o
  14   8   7     1222.76     1468.81    138.27 o
  15   8   7      530.06      609.91    133.65 o
  16   8   7      479.15      479.40    130.67 o
  17   8   7       44.38       16.24    126.42 o
  18   8   7      530.59      425.65    253.31 o
  19   8   7       14.09     -176.38    163.93 o
  20   8   7       41.23       35.28    209.59 o
  21   8   7      206.00      292.65    261.51 o
  22   8   7      781.27      672.89    328.14 o
 -24   9   7      875.13     1100.49    279.46 o
 -23   9   7     4373.07     4341.81    287.52 o
 -22   9   7     2462.20     2951.73    243.64 o
 -21   9   7     7272.15     6803.44    335.55 o
 -20   9   7     1532.02     1566.01    182.21 o
 -19   9   7     6230.37     6491.10    312.25 o
 -18   9   7     2094.56     2321.77    206.04 o
 -17   9   7    10152.72     9407.21    365.69 o
 -16   9   7     2212.84     2471.93    323.67 o
 -15   9   7     9748.56     9427.81    353.06 o
 -14   9   7      692.16      831.03    129.73 o
 -13   9   7     9711.78     8720.36    330.04 o
 -12   9   7       92.78       46.86     79.11 o
 -11   9   7     8671.11     8346.14    316.62 o
 -10   9   7      436.75      278.21    119.41 o
  -9   9   7     7354.09     7135.99    275.42 o
  -8   9   7       21.74      -34.12     76.13 o
  -7   9   7     9724.69    10032.72    502.56 o
  -6   9   7       50.31       38.33     56.84 o
  -5   9   7    19975.66    19710.32    453.06 o
  -4   9   7      359.80      320.41    110.92 o
  -3   9   7    20986.50    20716.11    503.76 o
  -2   9   7      192.04      295.09    123.37 o
  -1   9   7    19145.43    18518.75    458.18 o
   0   9   7       20.14       51.12     87.89 o
   1   9   7    21062.75    20865.37    639.38 o
   2   9   7       13.22       30.72     89.70 o
   3   9   7    13658.36    13308.07    485.16 o
   4   9   7     1043.16      602.89    131.81 o
   5   9   7     7706.97     7842.05    762.16 o
   6   9   7      725.46      813.81    129.17 o
   7   9   7    17647.56    16855.91    501.44 o
   8   9   7      857.61      739.49    128.54 o
   9   9   7    15654.66    15209.59    481.12 o
  10   9   7      644.43      679.88    160.37 o
  11   9   7    15103.20    15677.78    828.42 o
  12   9   7     1765.10     2067.49    199.44 o
  13   9   7     8861.73     8897.99    387.40 o
  14   9   7      862.05      709.68    187.84 o
  15   9   7     8153.29     7366.48    800.28 o
  16   9   7     3603.62     3943.39    375.83 o
  17   9   7     5911.32     6292.39    455.62 o
  18   9   7     2956.13     3234.91    707.86 o
  19   9   7     6849.63     7074.67    495.99 o
  20   9   7     1146.94     2250.08    473.70 o
 -21  10   7        6.79      -18.76    111.12 o
 -20  10   7     1240.54     1533.30    192.60 o
 -19  10   7       81.42      140.55    112.87 o
 -18  10   7     1817.51     1718.25    196.40 o
 -17  10   7      147.76      130.88    109.77 o
 -16  10   7     1695.29     1922.81    196.11 o
 -15  10   7       32.13       70.97    101.99 o
 -14  10   7     2667.26     2335.66    203.72 o
 -13  10   7     2033.94     1985.23    188.44 o
 -12  10   7     1961.15     1660.38    173.98 o
 -11  10   7      444.37      437.76    123.88 o
 -10  10   7     1219.26     1494.19    187.60 o
  -9  10   7       49.00       64.46    110.08 o
  -8  10   7      732.52     1034.00    150.53 o
  -7  10   7       11.67      -21.33     78.41 o
  -6  10   7     4666.56     4499.63    267.87 o
  -5  10   7      516.94      518.14    128.47 o
  -4  10   7     5118.45     4926.39    279.47 o
  -3  10   7       84.46       96.08     93.06 o
  -2  10   7      858.90     1012.21    157.29 o
  -1  10   7       22.89      -17.27     64.92 o
   0  10   7     4226.35     3907.47    193.08 o
   1  10   7      143.82      266.02    112.26 o
   2  10   7     2425.23     2064.27    208.26 o
   3  10   7       61.60      136.66    109.14 o
   4  10   7      500.64      612.51    145.15 o
   5  10   7       87.85      -51.27     97.73 o
   6  10   7       51.91       80.82    108.19 o
   7  10   7      576.28      788.47    167.14 o
   8  10   7     1951.31     1917.65    196.77 o
   9  10   7      715.33      687.92    143.56 o
  10  10   7      430.87      379.25    124.34 o
  11  10   7      788.89      919.63    162.24 o
  12  10   7      708.89      470.52    142.69 o
  13  10   7      355.47      319.74    172.25 o
  14  10   7     1216.62     1011.19    290.91 o
  15  10   7      278.95      383.30    316.54 o
  16  10   7     2605.45     2212.98    314.04 o
  17  10   7        8.97      251.45    181.21 o
 -18  11   7       49.91      257.27    137.94 o
 -17  11   7     4359.42     4787.28    297.78 o
 -16  11   7     1142.89     1096.26    198.51 o
 -15  11   7     4465.92     4787.40    364.05 o
 -14  11   7     2446.31     2301.35    216.63 o
 -13  11   7     6397.99     5816.70    309.43 o
 -12  11   7      724.14      886.25    170.49 o
 -11  11   7     8229.19     7592.93    389.63 o
 -10  11   7       17.58       54.73    110.64 o
  -9  11   7     9160.56     9537.30    433.77 o
  -8  11   7        7.43       87.26    107.51 o
  -7  11   7    15342.43    15392.90    762.78 o
  -6  11   7      105.63     -101.69    136.97 o
  -5  11   7     9897.76    10174.37    431.45 o
  -4  11   7       24.36       60.80    135.92 o
  -3  11   7    11641.08    11777.59   1033.19 o
  -2  11   7      642.66      495.00    138.62 o
  -1  11   7     5159.92     5310.55    321.49 o
   0  11   7       10.34      -31.43    102.81 o
   1  11   7     4529.68     4056.20    563.33 o
   2  11   7        9.87      135.79    112.72 o
   3  11   7     4724.92     4553.84    313.46 o
   4  11   7      550.66      820.80    319.77 o
   5  11   7     5760.12     5848.47    352.19 o
   6  11   7     1025.25     1409.31    229.57 o
   7  11   7     8939.59     9526.68    840.77 o
   8  11   7      218.50      355.46    288.50 o
   9  11   7     5696.75     5458.16    362.70 o
  10  11   7     1078.84     1397.91    332.41 o
  11  11   7     3389.63     3497.44    374.93 o
  12  11   7     1051.66      945.17    297.08 o
  13  11   7     5659.26     6073.15    629.52 o
  14  11   7     1654.40     2629.31   1008.21 o
 -13  12   7       78.72      355.33    156.83 o
 -12  12   7     1480.08     1505.84    245.25 o
 -11  12   7      168.48       98.14    127.58 o
 -10  12   7      318.58      426.58    159.55 o
  -9  12   7       71.36      -32.64    127.26 o
  -8  12   7      675.31      974.96    185.02 o
  -7  12   7      213.52       56.21    123.49 o
  -6  12   7     1695.08     1690.25    301.46 o
  -5  12   7      142.80      469.03    209.61 o
  -4  12   7     1485.29     2047.38    315.94 o
  -3  12   7       13.68       99.60    182.61 o
  -2  12   7     3922.68     3507.94    389.77 o
  -1  12   7       37.62      159.38    127.63 o
   0  12   7     4214.00     4910.55    328.62 o
   1  12   7       61.10       83.17    127.64 o
   2  12   7     2143.10     2297.42    253.42 o
   3  12   7        8.89       21.46    123.20 o
   4  12   7      818.25      752.72    183.57 o
   5  12   7        2.14      184.09    194.02 o
   6  12   7     3292.38     3053.17    464.43 o
   7  12   7        3.41       60.18    207.50 o
   8  12   7     4541.29     3465.93    500.50 o
   9  12   7       34.85       41.50    215.81 o
  10  12   7     2518.86     2161.85    445.27 o
 -32   0   8     5738.67     5278.85    368.25 o
 -31   0   8     5281.74     5979.22   1110.46 o
 -30   0   8     4586.09     4821.65    504.80 o
 -29   0   8     3304.40     3057.17    293.72 o
 -28   0   8     9421.73    10102.75    448.64 o
 -27   0   8     1657.76     1588.60    253.68 o
 -26   0   8     7846.64     7261.99    458.98 o
 -25   0   8     4533.90     3938.99    327.73 o
 -24   0   8     9246.66     8862.23    483.24 o
 -23   0   8     1492.40     1214.37    193.38 o
 -22   0   8     5800.19     5526.37    351.54 o
 -21   0   8     2754.28     3129.66    256.29 o
 -20   0   8    19293.41    19647.23    518.86 o
 -19   0   8      406.35      349.37     75.09 o
 -18   0   8    12012.15    12547.45    491.14 o
 -16   0   8    35946.09    37068.83   1139.76 o
 -15   0   8      147.72       45.66     58.12 o
 -14   0   8    24912.80    25535.26    794.71 o
 -13   0   8      258.16      201.39     60.21 o
 -12   0   8    80027.16    92619.27   2590.61 o
 -11   0   8     2834.10     2759.19    152.48 o
 -10   0   8    23379.46    22292.77    703.15 o
  -9   0   8    41265.06    46202.16   1345.16 o
  -8   0   8    33332.30    35005.32   1160.01 o
  -7   0   8     2865.92     3394.54    217.52 o
  -6   0   8     6106.00     4691.63    161.30 o
  -5   0   8      329.12      501.32    104.89 o
  -4   0   8    50146.46    52718.53    943.84 o
  -3   0   8     2590.97     2615.98     61.07 o
  -2   0   8    80939.74    96573.84   1391.62 o
  -1   0   8     4479.66     5085.40    168.80 o
   0   0   8    11615.52     9575.31    137.04 o
   1   0   8      113.77       79.67     15.53 o
   2   0   8    27768.49    27326.82    478.98 o
   3   0   8    36471.04    41211.18    559.61 o
   4   0   8    47786.44    52902.25    932.57 o
   5   0   8    13838.86    14577.90    272.55 o
   6   0   8    56048.26    59874.05   1051.24 o
   7   0   8     4072.37     3368.74    153.94 o
   8   0   8    23192.53    21034.19    529.21 o
   9   0   8     1684.85     1370.00    110.41 o
  10   0   8    31371.03    30607.60    736.54 o
  11   0   8    15816.38    15685.29    446.57 o
  12   0   8    25189.45    23865.32    621.93 o
  13   0   8     7109.05     7100.43    280.00 o
  14   0   8    16325.65    16386.14    488.28 o
  15   0   8    21726.25    20845.10    719.24 o
  16   0   8     1045.53     1289.57    141.68 o
  17   0   8    16539.39    16157.17    512.62 o
  18   0   8    20980.06    20878.53    618.87 o
  19   0   8     3964.55     3459.40    230.62 o
  20   0   8    12484.43    12012.78    447.31 o
  21   0   8     2773.45     2831.41    465.46 o
  22   0   8    11629.89    11776.70    460.81 o
  23   0   8     2942.64     3216.71    253.08 o
  24   0   8     5400.47     5175.24    351.18 o
  25   0   8     2334.26     2223.74    256.46 o
  26   0   8     9561.85    10293.33    761.46 o
  27   0   8     4713.03     5385.97    598.67 o
  28   0   8     2226.68     2442.03    453.46 o
 -32   1   8      142.09      133.90    116.24 o
 -31   1   8      146.29       92.37    104.88 o
 -30   1   8        3.71       10.86     93.87 o
 -29   1   8      505.92      579.66    127.01 o
 -28   1   8        1.94       74.53     91.42 o
 -27   1   8      760.99      659.91    197.15 o
 -26   1   8        4.75      233.76     89.00 o
 -25   1   8       89.21       21.71     73.31 o
 -24   1   8        2.79      157.74     79.79 o
 -23   1   8      318.92      175.19    236.66 o
 -22   1   8       10.91      160.79    122.43 o
 -21   1   8     3392.78     2895.17    200.18 o
 -20   1   8     1743.31     1570.50     98.69 o
 -19   1   8       90.31       35.18     41.92 o
 -18   1   8       58.45      167.14     57.21 o
 -17   1   8       28.88      -28.71     33.23 o
 -16   1   8       44.17      145.86     34.86 o
 -15   1   8       61.76      128.04     38.95 o
 -14   1   8      145.51      201.11     33.07 o
 -13   1   8      381.72      522.75     59.35 o
 -12   1   8      722.34      866.82     47.60 o
 -11   1   8       71.54      107.58     23.84 o
 -10   1   8     2915.45     3040.88     69.77 o
  -9   1   8     2398.48     2835.02     76.93 o
  -8   1   8     3080.40     2900.24    104.78 o
  -7   1   8       26.54        2.35     28.31 o
  -6   1   8       54.70      130.43     35.16 o
  -5   1   8       21.29        6.31     12.48 o
  -4   1   8     1251.03     1340.85     66.69 o
  -3   1   8     7200.87     7499.99     93.89 o
  -2   1   8      742.76      822.94     25.21 o
  -1   1   8     1304.58     1533.25     35.28 o
   0   1   8      366.38      428.95     17.82 o
   1   1   8       21.53       19.87     11.44 o
   2   1   8     2078.95     2272.44     53.15 o
   3   1   8     8238.77     8697.37    123.42 o
   4   1   8     4611.40     5108.40    106.92 o
   5   1   8      506.92      567.21     36.49 o
   6   1   8       39.60       51.43     22.34 o
   7   1   8     1373.06     1372.97     55.53 o
   8   1   8      607.97      689.63     45.42 o
   9   1   8      184.29      143.88     32.30 o
  10   1   8      362.98      370.78     57.13 o
  11   1   8        7.93        2.81     33.76 o
  12   1   8       15.49       -5.61     34.23 o
  13   1   8       27.41      -14.97     36.60 o
  14   1   8     3522.31     3377.85    127.71 o
  15   1   8      278.71      292.71     57.33 o
  16   1   8     1018.96     1014.93     86.45 o
  17   1   8      297.79      243.23     61.18 o
  18   1   8      900.11      680.19     85.47 o
  19   1   8      155.65       50.15     56.00 o
  20   1   8       26.62       73.25     59.16 o
  21   1   8      709.58      663.31     91.18 o
  22   1   8        0.69      -37.97     61.98 o
  23   1   8        1.15       17.19     67.04 o
  24   1   8       35.15       42.65     94.34 o
  25   1   8       76.08      215.01    116.31 o
  26   1   8        2.78     -143.18    182.60 o
  27   1   8      203.10      410.95    267.74 o
  28   1   8       38.18       35.28    255.24 o
 -32   2   8     4161.54     4686.09    276.65 o
 -31   2   8     1791.13     1685.94    266.04 o
 -30   2   8     4373.58     4585.83    328.31 o
 -29   2   8     1220.03     1724.69    226.78 o
 -28   2   8    11024.23    11958.48    397.14 o
 -27   2   8      692.55      836.93    161.46 o
 -26   2   8    10711.23     9691.51    424.36 o
 -25   2   8     1351.28     1401.21    459.39 o
 -24   2   8     6663.95     7019.62    334.80 o
 -23   2   8     3804.74     3245.27    229.56 o
 -22   2   8    23617.02    23701.15    695.67 o
 -21   2   8      702.59      465.82    127.75 o
 -20   2   8    10682.64    10826.89    257.41 o
 -19   2   8      355.66      382.87     54.56 o
 -18   2   8    15246.53    15723.01    286.89 o
 -17   2   8       62.66       58.76     43.85 o
 -16   2   8    17783.89    17897.75    303.32 o
 -15   2   8     2843.66     2846.27     94.24 o
 -14   2   8    33904.63    34491.74    564.44 o
 -13   2   8      889.84      733.21     49.10 o
 -12   2   8    46411.22    47312.13    658.32 o
 -11   2   8     6086.76     6086.82    124.74 o
 -10   2   8    75843.73    84228.28   1109.30 o
  -9   2   8    10999.50    11408.28    208.17 o
  -8   2   8    41241.53    41319.66    627.96 o
  -7   2   8    11151.09    11778.15    244.48 o
  -6   2   8    53355.01    57686.06    611.02 o
  -5   2   8       16.42        0.46     13.88 o
  -4   2   8    65210.54    74419.67    731.16 o
  -3   2   8        3.12        3.65     14.07 o
  -2   2   8    61347.30    68703.02    635.22 o
  -1   2   8      335.75      426.84     16.45 o
   0   2   8    49382.66    51766.59    414.01 o
   1   2   8    12513.67    13224.34    131.32 o
   2   2   8    27667.60    26878.90    279.25 o
   3   2   8     5628.75     5853.52    116.70 o
   4   2   8    58518.89    62530.71    771.14 o
   5   2   8     3441.90     3261.49     78.42 o
   6   2   8    58726.83    61693.65    710.34 o
   7   2   8       55.19       75.81     25.70 o
   8   2   8    29923.35    29598.74    494.17 o
   9   2   8     3536.45     3409.84    105.95 o
  10   2   8    26767.41    26758.49    553.08 o
  11   2   8      780.03      691.69     56.29 o
  12   2   8    47186.63    48181.34    711.63 o
  13   2   8     8479.19     7813.77    193.24 o
  14   2   8     7229.09     6693.90    180.74 o
  15   2   8     4033.49     3905.74    142.31 o
  16   2   8     8630.63     7741.37    206.51 o
  17   2   8    15717.67    15333.95    425.21 o
  18   2   8    14677.05    14082.43    309.29 o
  19   2   8    10048.38     9566.12    250.77 o
  20   2   8    11393.74    11215.28    279.58 o
  21   2   8     8002.99     7650.19    230.31 o
  22   2   8     9739.19     9359.47    265.73 o
  23   2   8     6729.43     7030.79    310.95 o
  24   2   8     5939.80     6245.07    306.64 o
  25   2   8     7389.73     8259.80    453.74 o
  26   2   8     3102.59     2790.33    453.95 o
  27   2   8     4612.82     4392.36    554.78 o
  28   2   8     1559.08     1773.00    411.55 o
 -31   3   8      139.47      267.98    127.16 o
 -30   3   8      189.46      394.38    157.39 o
 -29   3   8      331.80      360.75    154.57 o
 -28   3   8      112.55      257.14    131.23 o
 -27   3   8      372.65      323.12    136.92 o
 -26   3   8     1075.05      917.76    187.00 o
 -25   3   8      553.22      474.74    136.29 o
 -24   3   8       30.05       83.52    108.94 o
 -23   3   8        4.78       58.42     93.55 o
 -22   3   8      297.11      384.35     89.09 o
 -21   3   8       33.83       34.39     66.49 o
 -20   3   8      333.95      383.83    124.23 o
 -19   3   8      325.04      305.67     54.45 o
 -18   3   8        2.13       60.87     41.35 o
 -17   3   8     1584.84     1519.05     82.09 o
 -16   3   8      357.17      423.38     46.27 o
 -15   3   8      809.26      807.20     59.49 o
 -14   3   8      135.07      188.79     38.34 o
 -13   3   8     3742.88     3991.08    108.15 o
 -12   3   8       41.29      193.13     34.57 o
 -11   3   8     5054.20     5238.29    102.98 o
 -10   3   8       94.34      256.20     37.27 o
  -9   3   8      141.10      143.56     22.96 o
  -8   3   8     1603.47     2130.27     64.42 o
  -7   3   8      444.80      608.24     32.10 o
  -6   3   8     4134.45     4040.04     70.73 o
  -5   3   8       74.10       38.98     14.94 o
  -4   3   8     3870.58     4462.61     91.06 o
  -3   3   8      205.56      243.65     18.63 o
  -2   3   8       23.80       97.51     17.06 o
  -1   3   8     4266.56     4478.94    103.82 o
   0   3   8     1498.45     1695.93     46.34 o
   1   3   8      704.32      631.70     30.00 o
   2   3   8     3531.26     3992.02     99.80 o
   3   3   8       20.12       -9.15     15.49 o
   4   3   8     4200.81     4360.11    111.75 o
   5   3   8      467.32      495.70     38.69 o
   6   3   8     1648.07     1657.18     66.42 o
   7   3   8      183.26      262.32     36.91 o
   8   3   8        3.28        3.74     28.35 o
   9   3   8      105.77      168.40     34.59 o
  10   3   8     1254.88     1208.81     66.71 o
  11   3   8     1347.49     1348.23     79.24 o
  12   3   8      350.51      271.67     50.41 o
  13   3   8      891.04      866.59     67.44 o
  14   3   8      421.62      320.96     52.18 o
  15   3   8      586.05      584.18     64.31 o
  16   3   8      295.57      305.39     67.95 o
  17   3   8      524.01      526.26     75.21 o
  18   3   8       98.81        5.30     53.10 o
  19   3   8      290.66      207.53     66.05 o
  20   3   8     1639.40     1647.69    195.34 o
  21   3   8     1007.72     1219.19    114.49 o
  22   3   8       90.97      177.30     78.42 o
  23   3   8      606.04      658.58    115.20 o
  24   3   8       77.30       36.25     97.43 o
  25   3   8        8.79      -58.67    126.76 o
  26   3   8       46.69      -12.45    217.89 o
  27   3   8      839.95      801.70    315.70 o
 -31   4   8     1435.35     1593.84    241.99 o
 -30   4   8     7438.07     7401.33    560.68 o
 -29   4   8      455.14      551.64    169.54 o
 -28   4   8     5780.50     6623.41    382.46 o
 -27   4   8     2321.78     2761.13    292.35 o
 -26   4   8     9840.34     9652.26    875.60 o
 -25   4   8     1594.73     2093.06    219.24 o
 -24   4   8    11779.27    11475.79    381.74 o
 -23   4   8      432.42      396.98    100.80 o
 -22   4   8     9807.50     9476.78    326.67 o
 -21   4   8     2117.88     1886.69    244.56 o
 -20   4   8     6025.90     6246.59    246.72 o
 -19   4   8      423.50      363.15     82.46 o
 -18   4   8    10369.67    10650.98    230.10 o
 -17   4   8     3927.41     3897.02    184.41 o
 -16   4   8    15522.05    15382.63    285.10 o
 -15   4   8     3727.84     3920.52    121.62 o
 -14   4   8    21418.58    20904.09    347.54 o
 -13   4   8     9242.52     9586.95    195.00 o
 -12   4   8    27425.95    28208.48    594.19 o
 -11   4   8      502.57      277.73     40.91 o
 -10   4   8    34854.13    36093.77    593.08 o
  -9   4   8     3151.11     3159.97     95.79 o
  -8   4   8    41797.85    41890.66    545.70 o
  -7   4   8      555.27      542.22     37.04 o
  -6   4   8    21833.36    20520.56    265.02 o
  -5   4   8        5.85      -26.37     16.78 o
  -4   4   8    26736.74    25953.80    307.75 o
  -3   4   8        9.47       12.18     18.31 o
  -2   4   8    32940.60    33627.83    454.45 o
  -1   4   8     1018.40     1027.93     41.10 o
   0   4   8    24689.79    24434.69    282.09 o
   1   4   8      891.49      850.34     48.53 o
   2   4   8    43030.65    45015.45    595.64 o
   3   4   8     3772.61     3628.60     78.32 o
   4   4   8    51333.41    52890.82    558.12 o
   5   4   8     3382.62     3261.80     83.15 o
   6   4   8    53354.61    56119.75    632.07 o
   7   4   8     9165.19     8717.75    170.15 o
   8   4   8    19363.76    18990.24    298.59 o
   9   4   8     7612.87     7100.72    155.79 o
  10   4   8    20421.32    19696.55    343.97 o
  11   4   8     1627.33     1648.79    107.07 o
  12   4   8    17125.45    16513.63    311.39 o
  13   4   8      137.78       68.10     43.22 o
  14   4   8    20309.23    20043.31    367.70 o
  15   4   8     5478.27     5519.86    167.19 o
  16   4   8    14497.17    14369.70    541.80 o
  17   4   8     8415.18     8650.91    225.23 o
  18   4   8     6854.88     6882.95    187.01 o
  19   4   8     7725.71     7098.66    193.56 o
  20   4   8    11561.11    11077.81    352.94 o
  21   4   8     8666.58     8062.68    214.94 o
  22   4   8     7101.30     6608.50    200.64 o
  23   4   8     7908.89     8097.81   1891.22 o
  24   4   8     3010.25     2135.63    266.74 o
  25   4   8     6319.49     6938.16    666.65 o
  26   4   8     2075.22     2597.66    476.27 o
 -30   5   8       49.58      -15.68    138.58 o
 -29   5   8        7.33     -127.84    121.65 o
 -28   5   8       99.13      366.52    163.95 o
 -27   5   8       19.99       11.39    117.12 o
 -26   5   8     1321.60     1058.10    155.79 o
 -25   5   8       13.05       42.23     87.05 o
 -24   5   8      171.92      150.28     91.31 o
 -23   5   8       12.04      108.36     83.90 o
 -22   5   8      276.38      302.80     95.08 o
 -21   5   8      402.08      529.49    101.84 o
 -20   5   8      160.15      337.11     98.61 o
 -19   5   8     3914.93     3909.45    198.69 o
 -18   5   8     2410.69     2112.33    189.65 o
 -17   5   8      433.61      460.41     67.29 o
 -16   5   8      214.51      193.42     48.23 o
 -15   5   8      226.03      202.67     44.90 o
 -14   5   8      188.75      239.13     45.25 o
 -13   5   8      892.78      974.42     82.73 o
 -12   5   8      199.59      310.14     32.93 o
 -11   5   8     2468.78     2615.74     74.98 o
 -10   5   8      356.35      497.14     42.87 o
  -9   5   8       46.70       45.58     27.67 o
  -8   5   8     1504.47     1717.83     60.74 o
  -7   5   8      120.64      121.65     29.05 o
  -6   5   8      128.80      154.32     28.23 o
  -5   5   8     4883.15     5098.76    100.15 o
  -4   5   8     2345.66     2691.93     71.12 o
  -3   5   8     3143.14     2882.50     74.02 o
  -2   5   8        1.39       77.29     25.30 o
  -1   5   8      421.36      369.89     42.37 o
   0   5   8       38.78       83.10     22.42 o
   1   5   8     3152.33     3073.21     97.18 o
   2   5   8      879.53     1006.27     72.75 o
   3   5   8     1498.51     1771.26     72.44 o
   4   5   8     3171.10     3395.96     99.51 o
   5   5   8     2096.34     2238.48     96.28 o
   6   5   8      815.21      896.02     60.10 o
   7   5   8      884.09      915.45     67.69 o
   8   5   8      157.55      147.99     43.30 o
   9   5   8     1624.85     1427.34     82.07 o
  10   5   8     2575.34     2359.96    103.45 o
  11   5   8     2109.04     2070.34    130.42 o
  12   5   8      682.21      755.39     77.33 o
  13   5   8       18.64       26.04     46.42 o
  14   5   8      134.41        5.20     51.52 o
  15   5   8      776.30      782.62     87.70 o
  16   5   8      446.68      524.43     78.28 o
  17   5   8       18.71      -19.74     54.84 o
  18   5   8     1166.48     1190.30    110.37 o
  19   5   8      372.77      305.62    109.07 o
  20   5   8      247.52      274.85    103.89 o
  21   5   8      823.79     1047.02    155.45 o
  22   5   8      419.66      666.57    178.81 o
  23   5   8      467.43       93.43    215.92 o
  24   5   8      106.58      309.22    257.34 o
  25   5   8      136.13      215.84    246.97 o
  26   5   8      112.60        2.08    255.26 o
 -29   6   8     1391.39     1707.04    246.41 o
 -28   6   8     2995.34     3605.90    309.74 o
 -27   6   8      832.05      776.77    155.46 o
 -26   6   8     2420.69     2991.94    440.85 o
 -25   6   8      937.11     1032.93    154.72 o
 -24   6   8     6383.87     6354.06    374.00 o
 -23   6   8     1586.50     1913.33    178.48 o
 -22   6   8    10739.42    10538.06    369.41 o
 -21   6   8     2250.70     2266.38    303.60 o
 -20   6   8     8837.26     8815.55    441.53 o
 -19   6   8     2287.27     2089.66    164.24 o
 -18   6   8    15402.96    14706.34    419.81 o
 -17   6   8      108.13      228.20     81.07 o
 -16   6   8    22321.53    22305.45    562.14 o
 -15   6   8     1972.81     2066.64    109.92 o
 -14   6   8    24252.24    24456.46    452.51 o
 -13   6   8     1721.01     1732.44     82.82 o
 -12   6   8    19799.49    18639.97    405.23 o
 -11   6   8     1487.81     1469.77     74.18 o
 -10   6   8    19973.70    19169.44    319.66 o
  -9   6   8      160.18      181.02     39.25 o
  -8   6   8    29436.64    28809.11    402.84 o
  -7   6   8      637.52      683.54     49.86 o
  -6   6   8    28182.33    29048.77    437.74 o
  -5   6   8       40.44      196.74     42.77 o
  -4   6   8    28771.68    28888.56    434.25 o
  -3   6   8      626.10      699.64     49.87 o
  -2   6   8    28882.27    28985.13    404.52 o
  -1   6   8       24.09        4.40     20.04 o
   0   6   8    30482.13    29562.89    484.52 o
   1   6   8       51.97       92.32     35.54 o
   2   6   8    21673.17    20867.55    324.55 o
   3   6   8     4080.24     3930.06    157.19 o
   4   6   8    26070.12    25420.22    383.91 o
   5   6   8     3048.73     2941.15    116.31 o
   6   6   8    14982.29    14850.38    295.07 o
   7   6   8     4507.93     4650.87    193.38 o
   8   6   8    30076.65    30028.01    657.56 o
   9   6   8     5595.13     5427.55    206.99 o
  10   6   8    11813.83    12032.12    257.68 o
  11   6   8     2465.91     2197.89    107.57 o
  12   6   8    12529.55    12190.94    265.95 o
  13   6   8     3330.73     3433.05    144.74 o
  14   6   8    12708.29    13374.61    315.59 o
  15   6   8     4822.97     4953.18    180.14 o
  16   6   8    13340.45    12638.47    312.50 o
  17   6   8     2663.09     2752.63    201.23 o
  18   6   8    11101.98    10722.06    366.48 o
  19   6   8     4317.28     4585.35    321.45 o
  20   6   8     7764.68     7478.70    647.14 o
  21   6   8     2610.88     3086.70    457.91 o
  22   6   8     5939.10     5768.16    599.59 o
  23   6   8     3648.70     3604.53    514.64 o
  24   6   8     2806.43     3365.71    518.28 o
 -27   7   8      895.45      850.61    280.27 o
 -26   7   8      607.84      528.06    201.49 o
 -25   7   8      223.23      151.97    116.04 o
 -24   7   8      988.89      885.70    151.64 o
 -23   7   8       64.86      141.34    102.06 o
 -22   7   8       35.88       55.02     86.07 o
 -21   7   8      236.43      203.00    147.16 o
 -20   7   8      213.03      197.39     91.17 o
 -19   7   8      838.87      999.46    134.40 o
 -18   7   8      155.08      264.92     91.50 o
 -17   7   8     2305.37     2848.33    244.11 o
 -16   7   8     2334.82     2548.38    171.93 o
 -15   7   8      468.52      408.36     91.81 o
 -14   7   8     1639.36     1684.98    147.99 o
 -13   7   8      167.27      212.90     73.50 o
 -12   7   8      385.69      318.71     78.27 o
 -11   7   8     2645.74     2654.44    234.16 o
 -10   7   8       44.18      217.12     65.64 o
  -9   7   8      358.77      386.71     52.82 o
  -8   7   8      505.20      603.63     57.68 o
  -7   7   8      269.10      253.71     43.11 o
  -6   7   8     3874.24     3953.44    115.36 o
  -5   7   8     1056.94     1284.21     70.96 o
  -4   7   8     2513.99     2504.88     93.96 o
  -3   7   8     3363.30     3526.38    129.14 o
  -2   7   8      113.99      130.70     43.17 o
  -1   7   8      967.28      948.77    118.20 o
   0   7   8     1167.01     1017.82     63.75 o
   1   7   8     8733.40     9583.28    280.75 o
   2   7   8     1720.70     1609.62     91.69 o
   3   7   8     2490.88     2453.68    102.01 o
   4   7   8      715.39      754.31     68.23 o
   5   7   8     2627.99     2690.94    136.03 o
   6   7   8      378.75      407.97     71.58 o
   7   7   8      563.35      496.03     77.25 o
   8   7   8       44.98      103.20     58.29 o
   9   7   8     3324.47     3132.53    168.23 o
  10   7   8      277.83      235.26     70.22 o
  11   7   8      744.81      613.81     92.22 o
  12   7   8      185.58      258.24     75.18 o
  13   7   8     1635.92     1579.64    129.63 o
  14   7   8        8.00      -18.81     66.32 o
  15   7   8       55.96       13.41     77.88 o
  16   7   8       14.21       21.59    109.67 o
  17   7   8      118.14      210.59    126.44 o
  18   7   8      177.97      243.37    134.58 o
  19   7   8       33.35      222.04    215.81 o
  20   7   8      629.52      735.10    267.87 o
  21   7   8       56.68      255.25    240.72 o
  22   7   8      374.88      311.38    255.34 o
  23   7   8     1096.93     1333.77    373.95 o
 -25   8   8      433.05      387.84    180.47 o
 -24   8   8     6743.70     6697.42    335.04 o
 -23   8   8      133.12      201.16    115.71 o
 -22   8   8     4774.56     4575.52    392.90 o
 -21   8   8      937.39     1169.79    210.60 o
 -20   8   8     8206.44     8130.57    459.38 o
 -19   8   8     1269.11     1096.27    146.16 o
 -18   8   8     7296.53     7057.95    300.99 o
 -17   8   8     1015.85      985.21    146.34 o
 -16   8   8    16102.93    15016.27    450.11 o
 -15   8   8     2021.97     2333.20    399.88 o
 -14   8   8    16259.54    15403.32    444.13 o
 -13   8   8     2934.95     2771.26    184.45 o
 -12   8   8    15261.08    15194.88    454.73 o
 -11   8   8      828.24      846.61    125.12 o
 -10   8   8     9266.45     8596.14    407.81 o
  -9   8   8      260.84      164.87     74.16 o
  -8   8   8    15830.48    15498.35    592.16 o
  -7   8   8     1553.87     1412.58    101.76 o
  -6   8   8    30213.94    29837.52    612.19 o
  -5   8   8      126.60      225.04     64.11 o
  -4   8   8    29074.43    29551.14    615.19 o
  -3   8   8      918.78     1156.83    187.45 o
  -2   8   8    34361.46    34273.98    597.89 o
  -1   8   8      837.60      877.46     85.97 o
   0   8   8    27316.18    27463.35    532.95 o
   1   8   8     2167.55     2253.94    142.72 o
   2   8   8    14892.44    14186.25    756.88 o
   3   8   8     3469.13     3057.01    209.30 o
   4   8   8     9037.02     8553.31    276.41 o
   5   8   8      741.18      839.19    137.02 o
   6   8   8     9954.92     9513.76    302.50 o
   7   8   8      306.29      252.56     72.94 o
   8   8   8    13147.84    13252.92    342.90 o
   9   8   8       46.26      113.43     70.20 o
  10   8   8    16811.27    15316.43    655.11 o
  11   8   8     2563.26     2854.00    322.31 o
  12   8   8    10245.32    10876.29    406.60 o
  13   8   8     2924.59     2819.58    218.60 o
  14   8   8    13224.33    12800.78    443.10 o
  15   8   8     3508.26     3790.46    436.71 o
  16   8   8    11426.34    11408.95    427.70 o
  17   8   8     5219.93     5812.37    588.75 o
  18   8   8     5795.94     5477.17    586.99 o
  19   8   8     3117.69     3202.71    497.69 o
  20   8   8     3495.44     3137.20    499.95 o
  21   8   8     1873.17     1813.15    422.10 o
 -23   9   8      221.76      242.68    131.56 o
 -22   9   8       29.67      171.28    120.77 o
 -21   9   8     1223.39      982.07    160.42 o
 -20   9   8       15.58       62.46    103.33 o
 -19   9   8     2290.85     2150.32    199.57 o
 -18   9   8        5.60       59.23    100.41 o
 -17   9   8     3265.16     2901.24    214.40 o
 -16   9   8      451.06      425.60    114.47 o
 -15   9   8     2775.09     2665.08    198.90 o
 -14   9   8      250.93      453.16    113.68 o
 -13   9   8      487.83      432.72    110.17 o
 -12   9   8      377.20      356.40    100.59 o
 -11   9   8     2483.94     2328.46    302.51 o
 -10   9   8     1441.54     1445.80    148.98 o
  -9   9   8     5367.03     5033.80    257.84 o
  -8   9   8      465.51      545.46    218.02 o
  -7   9   8     2633.97     2660.73    515.41 o
  -6   9   8     2302.50     2240.66    175.93 o
  -5   9   8     2253.93     2342.20    136.20 o
  -4   9   8        3.00      256.36     72.80 o
  -3   9   8     4354.18     4338.94    257.57 o
  -2   9   8       23.77      157.61     70.41 o
  -1   9   8     3880.63     3592.85    176.08 o
   0   9   8      315.53      422.43     89.70 o
   1   9   8      764.56      881.06    141.94 o
   2   9   8      292.85      310.78    111.53 o
   3   9   8     1887.36     2265.44    253.80 o
   4   9   8       70.25      151.75    106.32 o
   5   9   8      768.05      717.98    141.24 o
   6   9   8      468.23      353.31    104.66 o
   7   9   8     1468.13     1517.82    188.20 o
   8   9   8      231.98      203.23     96.86 o
   9   9   8     2877.78     2799.72    330.52 o
  10   9   8      126.36      256.52    103.50 o
  11   9   8     1440.85     1569.13    192.14 o
  12   9   8     1285.98     1319.73    170.13 o
  13   9   8      887.15      860.08    151.45 o
  14   9   8       56.56       58.65    103.58 o
  15   9   8      904.89     1324.68    506.84 o
  16   9   8      767.00      853.14    222.40 o
  17   9   8      394.57      321.69    184.11 o
  18   9   8       97.33      116.21    234.50 o
  19   9   8      555.65      899.04    338.44 o
 -21  10   8      942.57      877.87    182.80 o
 -20  10   8     3075.57     3201.29    252.33 o
 -19  10   8     2194.14     2231.28    214.85 o
 -18  10   8     4360.91     4389.96    493.84 o
 -17  10   8     1331.82     1431.37    179.43 o
 -16  10   8     5470.83     5195.83    286.30 o
 -15  10   8      272.59      303.15    115.25 o
 -14  10   8     9164.32     9917.41    380.05 o
 -13  10   8      926.40      887.91    140.78 o
 -12  10   8     7857.57     8334.46    338.25 o
 -11  10   8     1612.44     1368.84    184.41 o
 -10  10   8    10542.29     9955.38    424.66 o
  -9  10   8      117.49      161.88    149.42 o
  -8  10   8     8535.90     8464.45    511.73 o
  -7  10   8      407.95      149.48    134.95 o
  -6  10   8     7704.39     7434.96    344.87 o
  -5  10   8        4.63      -54.92     87.45 o
  -4  10   8    12566.14    12031.76    537.61 o
  -3  10   8      609.67      477.36    134.31 o
  -2  10   8     7711.12     8118.56    519.69 o
  -1  10   8       46.09       81.96     74.08 o
   0  10   8     8505.61     8662.31    293.03 o
   1  10   8        9.04        9.97    127.26 o
   2  10   8     9167.31     9048.29    513.24 o
   3  10   8       17.46       67.64    115.17 o
   4  10   8    15804.71    14072.56    537.73 o
   5  10   8     2866.52     2885.50    255.42 o
   6  10   8    17436.48    17121.21    618.82 o
   7  10   8     3593.05     3591.18    284.80 o
   8  10   8     9468.61     9780.89    392.93 o
   9  10   8     5172.47     5299.11    298.67 o
  10  10   8     5382.13     5550.18    312.65 o
  11  10   8     1511.86     1621.22    195.21 o
  12  10   8     5374.52     5574.40    316.29 o
  13  10   8      406.97      376.26    272.99 o
  14  10   8     8134.15     7312.77    494.39 o
  15  10   8     1265.70     1546.22    277.70 o
  16  10   8     6189.27     6223.18    477.80 o
  17  10   8     1989.90     1621.58    296.93 o
 -17  11   8     1327.01     1400.63    236.09 o
 -16  11   8      309.52      371.45    142.89 o
 -15  11   8     1436.17     1404.65    184.87 o
 -14  11   8       88.49      150.11    115.43 o
 -13  11   8     1914.63     2319.57    243.19 o
 -12  11   8       38.70      121.95    240.71 o
 -11  11   8      406.86      528.39    147.48 o
 -10  11   8        3.33       16.49    191.94 o
  -9  11   8      507.24      744.17    155.36 o
  -8  11   8      109.33       20.75    134.89 o
  -7  11   8      811.14      631.42    209.78 o
  -6  11   8      135.08       -4.15    134.90 o
  -5  11   8     5135.85     4768.47    411.29 o
  -4  11   8      201.45      390.20    197.18 o
  -3  11   8     1291.46     1388.14    218.22 o
  -2  11   8       46.08      177.25    119.53 o
  -1  11   8     4832.94     4314.55    293.42 o
   0  11   8       31.20       40.23    120.36 o
   1  11   8     2726.93     2587.28    248.34 o
   2  11   8      327.90      127.68    220.04 o
   3  11   8     1165.95     1187.98    229.61 o
   4  11   8       98.40      131.51    126.59 o
   5  11   8     1085.35      787.27    173.36 o
   6  11   8      134.29      236.35    143.79 o
   7  11   8     3151.45     3441.66    297.40 o
   8  11   8      275.41      291.88    142.35 o
   9  11   8     2596.62     2499.87    276.43 o
  10  11   8      524.83      556.44    263.68 o
  11  11   8     3630.33     4064.97    393.62 o
  12  11   8      657.60      828.55    234.68 o
  13  11   8     1090.23     1018.30    245.00 o
 -12  12   8    10980.35    10082.47    483.57 o
 -11  12   8      333.98      263.08    140.12 o
 -10  12   8    10313.21     9991.33    622.23 o
  -9  12   8      518.31      756.87    176.53 o
  -8  12   8     8018.88     7809.06    580.96 o
  -7  12   8      617.01      394.53    211.80 o
  -6  12   8     6785.38     7612.76    541.53 o
  -5  12   8        3.73      -53.95    178.45 o
  -4  12   8    10326.37    11091.97    671.73 o
  -3  12   8      123.85      159.80    180.55 o
  -2  12   8    10412.44     9741.21    617.22 o
  -1  12   8       92.14      273.93    195.07 o
   0  12   8     6702.53     7566.32    558.22 o
   1  12   8       36.32      255.24    211.66 o
   2  12   8     6074.22     6330.23    511.85 o
   3  12   8      486.75      475.44    211.77 o
   4  12   8     7205.20     7481.54    466.44 o
   5  12   8     1710.16     1434.94    228.43 o
   6  12   8     4495.13     4310.36    529.67 o
   7  12   8     2000.36     2308.34    432.55 o
   8  12   8     4814.22     4949.85    579.88 o
 -32   1   9     1519.34     1981.56    176.16 o
 -31   1   9     6526.78     6605.66    307.07 o
 -30   1   9     1045.10     1140.29    219.80 o
 -29   1   9    10146.30    11086.34    441.11 o
 -28   1   9     2747.76     3027.37    201.42 o
 -27   1   9     9088.20     9587.46    335.47 o
 -26   1   9     1814.28     1828.11    154.98 o
 -25   1   9    13958.93    13498.17    392.14 o
 -24   1   9     1597.76     1509.09    267.21 o
 -23   1   9    11321.20    10513.06    650.12 o
 -22   1   9     1771.74     1623.18    163.90 o
 -21   1   9    22590.01    22143.13    836.97 o
 -20   1   9     7018.14     7030.31    190.72 o
 -19   1   9     9236.86     8947.17    213.76 o
 -18   1   9      167.58      190.36     46.81 o
 -17   1   9    10721.18    10433.75    223.27 o
 -16   1   9      514.82      550.42     46.96 o
 -15   1   9    18808.22    18925.38    355.87 o
 -14   1   9     2250.44     2023.47     78.92 o
 -13   1   9    26825.59    26502.65    430.14 o
 -12   1   9      773.11      840.98     66.68 o
 -11   1   9    18659.34    17216.75    260.25 o
 -10   1   9       91.25       71.14     32.19 o
  -9   1   9    40006.21    42251.46    665.42 o
  -8   1   9    14178.84    15899.34    350.54 o
  -7   1   9    46533.48    51344.45    936.89 o
  -6   1   9    24255.08    27639.10    452.47 o
  -5   1   9    62674.90    70299.05    859.41 o
  -4   1   9       36.54       82.99     15.39 o
  -3   1   9    40760.77    42663.96    492.25 o
  -2   1   9     4472.71     4899.79     78.26 o
  -1   1   9    34700.81    35282.63    390.33 o
   0   1   9    23956.50    27569.17    244.88 o
   1   1   9    32321.46    31710.74    295.00 o
   2   1   9    28979.22    32942.09    364.37 o
   3   1   9    19572.73    17994.57    221.58 o
   4   1   9    16200.84    16681.35    250.75 o
   5   1   9    26480.13    24520.88    416.64 o
   6   1   9     3776.22     3587.53     88.14 o
   7   1   9    44378.60    44423.16    535.41 o
   8   1   9     2661.44     2726.34    101.50 o
   9   1   9    37929.96    39038.32    489.59 o
  10   1   9     9299.06     8903.47    170.35 o
  11   1   9    24185.88    23376.69    391.41 o
  12   1   9     1402.05     1447.89     85.28 o
  13   1   9    25216.14    25135.61    425.98 o
  14   1   9      273.56      214.96     52.91 o
  15   1   9    10205.11     9617.60    327.36 o
  16   1   9     6988.42     6785.10    193.18 o
  17   1   9    11397.53    10871.47    260.23 o
  18   1   9     5533.04     5254.33    179.23 o
  19   1   9    13111.21    13239.08    305.09 o
  20   1   9     5193.24     5603.69    195.93 o
  21   1   9     9133.04     9493.32    262.03 o
  22   1   9     4026.66     4273.04    182.83 o
  23   1   9     9196.72     8197.26    265.43 o
  24   1   9     4169.84     4226.74    508.79 o
  25   1   9     7532.40     6954.91    646.72 o
  26   1   9     3834.59     3749.06    504.32 o
  27   1   9     3721.41     3369.04    500.04 o
 -32   2   9      180.58       34.75    110.09 o
 -31   2   9        5.89      168.03    109.53 o
 -30   2   9     1194.41     1344.46    166.51 o
 -29   2   9      690.93      562.85    126.65 o
 -28   2   9     1159.01     1384.94    158.03 o
 -27   2   9       93.52      250.89    119.78 o
 -26   2   9        6.16       72.23    103.94 o
 -25   2   9      663.08      656.52    142.82 o
 -24   2   9      203.81      152.86     98.96 o
 -23   2   9      999.95      880.55    144.41 o
 -22   2   9      127.51       10.55     76.00 o
 -21   2   9       98.02      106.01     81.74 o
 -20   2   9       78.29       74.45     50.16 o
 -19   2   9        7.31       55.38     41.34 o
 -18   2   9        3.76       -3.18     35.35 o
 -17   2   9     3086.10     3272.90    107.31 o
 -16   2   9        4.93       42.85     32.68 o
 -15   2   9      189.91      218.04     42.38 o
 -14   2   9      322.41      392.17     45.69 o
 -13   2   9      712.68      909.41     56.72 o
 -12   2   9      158.79      120.97     27.86 o
 -11   2   9        5.80       82.65     25.72 o
 -10   2   9     2239.96     2412.80     74.55 o
  -9   2   9       29.49      137.65     25.92 o
  -8   2   9       49.12       26.88     27.89 o
  -7   2   9     1407.36     1708.79     45.84 o
  -6   2   9      334.04      450.34     25.02 o
  -5   2   9      361.21      325.38     28.61 o
  -4   2   9      116.37      167.40     18.00 o
  -3   2   9     2236.97     2251.90     49.26 o
  -2   2   9     3654.71     3704.41     55.40 o
  -1   2   9     1705.53     1905.79     39.44 o
   0   2   9     2126.81     2251.06     41.35 o
   1   2   9     1962.29     2175.32     45.75 o
   2   2   9     1649.39     1861.33     47.17 o
   3   2   9      813.37     1110.30     43.90 o
   4   2   9     1962.42     2187.14     72.26 o
   5   2   9     1007.64     1261.75     58.07 o
   6   2   9      475.24      448.30     38.07 o
   7   2   9       38.85       15.22     23.56 o
   8   2   9      502.16      501.30     42.32 o
   9   2   9      381.07      371.38     48.79 o
  10   2   9       12.45      -15.38     27.57 o
  11   2   9       54.83       30.32     33.72 o
  12   2   9      407.75      507.70     53.67 o
  13   2   9      715.45      663.18     87.49 o
  14   2   9     1407.41     1253.28     88.95 o
  15   2   9      582.10      507.30     67.96 o
  16   2   9     1833.75     1670.26    104.68 o
  17   2   9      242.88      222.69     63.25 o
  18   2   9      465.06      410.92     75.17 o
  19   2   9      311.64      250.78     68.84 o
  20   2   9      116.25      117.01     66.74 o
  21   2   9       30.99       95.87     68.47 o
  22   2   9       12.87       38.51     69.13 o
  23   2   9      228.29      395.36    105.26 o
  24   2   9      612.56      654.10    267.87 o
  25   2   9       41.39      255.24    230.34 o
  26   2   9       35.31       -8.30    209.59 o
  27   2   9      110.71       70.56    222.06 o
 -31   3   9     4247.05     4315.78    262.96 o
 -30   3   9     1761.21     2113.26    255.38 o
 -29   3   9     6317.12     6760.98    572.66 o
 -28   3   9     1197.88      942.71    178.74 o
 -27   3   9     6409.83     6924.53    370.12 o
 -26   3   9     1798.63     1766.77    206.20 o
 -25   3   9     9876.79    10705.64    443.17 o
 -24   3   9     1484.28     1488.51    181.81 o
 -23   3   9    13866.46    13608.12    494.50 o
 -22   3   9     2894.72     2814.62    189.53 o
 -21   3   9    12733.46    12328.84    362.16 o
 -20   3   9     4329.01     4287.75    195.99 o
 -19   3   9     3808.32     3707.39    144.01 o
 -18   3   9     3153.24     3101.79    113.31 o
 -17   3   9     8679.18     8529.38    189.39 o
 -16   3   9     3748.68     3524.82    125.00 o
 -15   3   9    23992.51    23521.84    422.44 o
 -14   3   9     4672.58     4707.89    162.16 o
 -13   3   9    25528.40    25834.35    396.94 o
 -12   3   9     6570.35     6736.00    144.04 o
 -11   3   9    39392.07    40418.48    573.51 o
 -10   3   9       74.51       57.46     31.63 o
  -9   3   9    33652.50    34054.61    491.98 o
  -8   3   9       35.64       12.94     24.27 o
  -7   3   9    30720.29    30635.42    408.64 o
  -6   3   9      936.21      941.79     43.25 o
  -5   3   9    40838.36    42208.84    474.87 o
  -4   3   9      495.23      544.16     45.90 o
  -3   3   9    23942.95    22872.74    275.53 o
  -2   3   9      169.31      175.07     16.69 o
  -1   3   9    55432.14    61144.49    614.73 o
   0   3   9      692.10      831.23     46.69 o
   1   3   9    47820.83    49642.57    467.34 o
   2   3   9     1545.46     1388.62     44.84 o
   3   3   9    22688.64    21098.56    330.05 o
   4   3   9    10173.43     9788.28    175.42 o
   5   3   9    43060.93    43992.97    571.45 o
   6   3   9     9091.25     9450.67    174.33 o
   7   3   9    26839.35    26873.80    384.66 o
   8   3   9     6607.93     6065.96    137.56 o
   9   3   9    21595.17    21799.06    351.92 o
  10   3   9     1780.15     1788.37     75.23 o
  11   3   9     9137.05     8907.85    184.96 o
  12   3   9     4931.99     4690.84    174.62 o
  13   3   9     6977.40     7006.78    167.67 o
  14   3   9     1835.82     1945.56    107.32 o
  15   3   9    11687.34    10905.28    228.93 o
  16   3   9     7037.85     7117.18    203.93 o
  17   3   9    12902.96    11937.79    251.69 o
  18   3   9     6692.44     6483.42    181.62 o
  19   3   9    11876.36    11334.41    253.59 o
  20   3   9     5466.32     5428.80    175.73 o
  21   3   9     7390.15     7368.79    235.99 o
  22   3   9     6352.08     6613.43    309.65 o
  23   3   9     4589.94     5269.49    350.70 o
  24   3   9     6923.90     7284.96    650.48 o
  25   3   9     2928.46     3347.68    487.16 o
  26   3   9     3933.88     4130.57    541.85 o
 -30   4   9      579.78      565.41    180.15 o
 -29   4   9       33.69       67.77    132.41 o
 -28   4   9       70.34       80.52    120.14 o
 -27   4   9      109.53      279.64    136.05 o
 -26   4   9       13.81      156.02    120.13 o
 -25   4   9       15.67       32.21     98.97 o
 -24   4   9     1581.16     1181.14    143.45 o
 -23   4   9        1.82      154.60     85.47 o
 -22   4   9      130.20      162.03     86.55 o
 -21   4   9     1397.77     1483.81    206.45 o
 -20   4   9       80.23       -0.74     63.74 o
 -19   4   9       87.80      120.98     67.32 o
 -18   4   9       74.13       91.04    138.36 o
 -17   4   9      562.78      618.06     70.33 o
 -16   4   9     2259.33     2330.08     96.81 o
 -15   4   9      205.95      325.73     50.03 o
 -14   4   9     5125.34     4893.74    131.21 o
 -13   4   9      140.54      252.40     34.19 o
 -12   4   9     2184.45     2191.08     71.05 o
 -11   4   9      719.58      960.36     87.93 o
 -10   4   9     2692.56     2537.16     75.06 o
  -9   4   9      693.15      773.53     45.53 o
  -8   4   9     3410.11     3527.60     92.40 o
  -7   4   9      338.64      338.94     42.56 o
  -6   4   9      942.66     1061.76     54.07 o
  -5   4   9     4548.54     4664.46    109.86 o
  -4   4   9     2446.08     2595.90     69.47 o
  -3   4   9     2188.40     2182.41     58.02 o
  -2   4   9      198.13      137.13     23.85 o
  -1   4   9      158.44      220.81     25.97 o
   0   4   9     1772.55     1753.04     53.94 o
   1   4   9      729.96      756.80     37.99 o
   2   4   9      901.12     1012.73     50.88 o
   3   4   9       76.16       92.95     19.92 o
   4   4   9     2236.07     1904.28     72.29 o
   5   4   9       36.98      106.01     29.88 o
   6   4   9       20.42       39.25     27.61 o
   7   4   9      297.23      231.87     38.99 o
   8   4   9      602.84      716.96     59.50 o
   9   4   9      597.63      589.64     55.72 o
  10   4   9     1711.64     1738.30     88.94 o
  11   4   9     1055.71      930.30     72.92 o
  12   4   9      315.03      292.49     54.36 o
  13   4   9      265.19      331.33     56.69 o
  14   4   9     3465.42     3232.23    129.30 o
  15   4   9      347.57      261.21     60.77 o
  16   4   9      138.33      127.56     51.02 o
  17   4   9      290.96      151.99     55.13 o
  18   4   9       58.74       48.25     51.33 o
  19   4   9       43.26       25.71     54.19 o
  20   4   9       25.51      -33.42     53.60 o
  21   4   9      369.85      442.65     85.10 o
  22   4   9      514.02      433.47    126.61 o
  23   4   9      155.17      311.31    234.52 o
  24   4   9      876.76      780.99    294.95 o
  25   4   9       32.88     -271.84    178.46 o
  26   4   9      160.50      116.22    232.44 o
 -29   5   9     5575.83     5317.55    361.47 o
 -28   5   9     1531.58     1388.00    212.73 o
 -27   5   9     8281.30     8946.67   1084.04 o
 -26   5   9     1000.20      976.11    153.47 o
 -25   5   9     8502.88     8709.26    354.15 o
 -24   5   9      519.95      801.55    129.79 o
 -23   5   9    11299.46    10947.15    372.63 o
 -22   5   9     2255.30     1985.92    165.17 o
 -21   5   9    14226.22    13514.40    404.56 o
 -20   5   9     1357.82     1482.11    138.90 o
 -19   5   9    13543.72    14000.56    397.85 o
 -18   5   9      368.97      489.66     91.11 o
 -17   5   9    10718.54    10315.66    260.62 o
 -16   5   9     1198.08     1218.02     86.25 o
 -15   5   9    13487.80    13142.51    308.32 o
 -14   5   9      653.31      605.70     60.29 o
 -13   5   9    24023.24    24231.46    395.72 o
 -12   5   9     1114.07      929.97     56.30 o
 -11   5   9    22329.28    22531.34    390.79 o
 -10   5   9     1910.76     1966.50     82.56 o
  -9   5   9    29453.66    29417.51    499.99 o
  -8   5   9      738.44      824.12     41.31 o
  -7   5   9    34743.38    35108.41    473.97 o
  -6   5   9      134.26      158.09     29.24 o
  -5   5   9    44559.27    45430.18    547.05 o
  -4   5   9       88.41       73.42     27.48 o
  -3   5   9    34294.54    35607.06    418.30 o
  -2   5   9     3716.27     3712.43     86.04 o
  -1   5   9    37734.03    38650.17    453.13 o
   0   5   9      198.36      174.39     34.42 o
   1   5   9    31895.83    32669.95    396.19 o
   2   5   9     1105.52     1153.40     72.69 o
   3   5   9    18051.22    16542.17    301.29 o
   4   5   9     3849.09     4460.37    118.25 o
   5   5   9    20971.55    20729.78    360.05 o
   6   5   9    12067.38    12318.22    226.36 o
   7   5   9    27902.38    27076.43    407.53 o
   8   5   9    10299.40    10025.05    202.94 o
   9   5   9    28463.23    28295.55    711.98 o
  10   5   9     7237.93     7067.78    200.23 o
  11   5   9    12089.31    11987.40    253.67 o
  12   5   9     1346.43     1494.65     91.31 o
  13   5   9    18570.23    18943.99    356.94 o
  14   5   9     4226.84     4613.87    156.17 o
  15   5   9    16343.25    16881.09    375.52 o
  16   5   9     3325.94     3637.96    247.25 o
  17   5   9    17651.20    16782.81    386.02 o
  18   5   9     3882.83     4284.28    182.89 o
  19   5   9    11312.58    10764.36    309.10 o
  20   5   9     3097.88     3115.43    222.25 o
  21   5   9     8904.03     9999.43    477.84 o
  22   5   9     2209.34     2681.57    434.79 o
  23   5   9     3887.49     4904.09    568.98 o
  24   5   9     2041.86     2377.15    440.91 o
  25   5   9     4235.73     3441.69    525.32 o
 -28   6   9      138.17      103.75    115.03 o
 -27   6   9      977.44     1008.55    162.60 o
 -26   6   9      599.43      737.61    143.95 o
 -25   6   9     2656.03     2742.74    215.51 o
 -24   6   9      918.60      769.35    173.99 o
 -23   6   9      728.02      770.35    159.54 o
 -22   6   9      405.81      400.71    107.83 o
 -21   6   9      358.89      466.91    104.02 o
 -20   6   9      156.05      198.90     86.61 o
 -19   6   9      567.62      688.40    132.40 o
 -18   6   9      493.28      480.69    149.52 o
 -17   6   9      751.55      905.12    114.25 o
 -16   6   9     1010.84      957.31    111.64 o
 -15   6   9       31.48       39.17     60.35 o
 -14   6   9       60.08      124.05     62.88 o
 -13   6   9      729.05      601.62    103.74 o
 -12   6   9      461.66      496.24     57.94 o
 -11   6   9      989.29      949.44     75.59 o
 -10   6   9     2116.72     2226.89     96.51 o
  -9   6   9       90.94       61.11     33.30 o
  -8   6   9     2600.88     2431.19     79.61 o
  -7   6   9       14.62       78.36     31.13 o
  -6   6   9     6306.50     6372.65    141.32 o
  -5   6   9      811.48      797.49     55.19 o
  -4   6   9     4694.59     4510.71    156.44 o
  -3   6   9      961.97     1049.62     61.92 o
  -2   6   9      450.56      427.89     47.36 o
  -1   6   9     2119.31     1991.35     77.13 o
   0   6   9     1135.24     1073.84    112.19 o
   1   6   9       22.52       41.75     37.12 o
   2   6   9     1237.56     1161.01    109.59 o
   3   6   9      588.61      485.43     66.26 o
   4   6   9      518.29      469.44     52.02 o
   5   6   9     2444.08     2733.15    114.48 o
   6   6   9     3452.70     3552.94    157.49 o
   7   6   9     4759.46     5040.76    176.31 o
   8   6   9     1880.47     1869.84    116.86 o
   9   6   9        2.28       34.57     49.37 o
  10   6   9     2245.32     2358.19    112.31 o
  11   6   9      141.55      164.59     53.45 o
  12   6   9     2836.73     2876.18    136.47 o
  13   6   9     1195.53     1376.81    103.60 o
  14   6   9     1151.67     1239.44    156.58 o
  15   6   9        6.73      -33.14     51.61 o
  16   6   9       16.80      -23.60    141.11 o
  17   6   9      255.20      260.39    125.66 o
  18   6   9       72.77      -70.41    113.72 o
  19   6   9      639.13      560.36    165.57 o
  20   6   9       13.59       33.20    188.83 o
  21   6   9     1227.07     1581.33    359.49 o
  22   6   9       15.61      -31.13    211.66 o
  23   6   9      176.11      383.96    257.35 o
  24   6   9      174.04      141.13    263.58 o
 -27   7   9     4053.71     3813.42    266.96 o
 -26   7   9      551.60      865.11    156.93 o
 -25   7   9     5030.46     4775.11    286.38 o
 -24   7   9     2169.83     2201.28    203.57 o
 -23   7   9     8912.18     8735.66    352.28 o
 -22   7   9     1372.73     1654.03    175.77 o
 -21   7   9     7804.55     7658.86    321.52 o
 -20   7   9     2262.75     2020.05    174.21 o
 -19   7   9     8080.03     7483.96    298.97 o
 -18   7   9     1699.35     1767.35    198.44 o
 -17   7   9     8626.80     8278.95    307.62 o
 -16   7   9      935.98      884.45    116.88 o
 -15   7   9    10743.59    10162.54    350.61 o
 -14   7   9      167.73      204.64     81.12 o
 -13   7   9    15648.33    15326.13    420.01 o
 -12   7   9     1577.52     1567.13    107.97 o
 -11   7   9    25523.01    25063.58    563.35 o
 -10   7   9       84.09      162.42     68.12 o
  -9   7   9    22282.68    22638.95    535.32 o
  -8   7   9      278.25      245.27     46.39 o
  -7   7   9    17383.89    17136.37    293.35 o
  -6   7   9     1157.33     1094.61     85.35 o
  -5   7   9    11069.72    10599.66    211.31 o
  -4   7   9     1811.07     1755.07     81.85 o
  -3   7   9    35299.25    35511.88    535.15 o
  -2   7   9      184.32      310.15     50.06 o
  -1   7   9    23874.78    24073.15    490.39 o
   0   7   9     1606.54     1601.63     99.07 o
   1   7   9     8336.81     7874.24    169.34 o
   2   7   9       45.92       44.07     41.40 o
   3   7   9    11896.68    11649.62    241.91 o
   4   7   9      287.25      312.80     55.99 o
   5   7   9    12266.39    11972.79    300.36 o
   6   7   9     6159.72     5930.76    200.47 o
   7   7   9    13152.28    13332.23    328.93 o
   8   7   9     6167.20     5841.79    205.33 o
   9   7   9    11041.51    10983.29    299.21 o
  10   7   9     2912.31     3045.28    159.02 o
  11   7   9    22355.93    22405.10    488.91 o
  12   7   9     4475.86     4203.86    379.38 o
  13   7   9    10297.06     9605.22    426.13 o
  14   7   9     3525.82     3421.20    269.76 o
  15   7   9     7021.30     6935.44    420.75 o
  16   7   9     2922.03     3000.59    270.70 o
  17   7   9     5771.34     5203.61    344.94 o
  18   7   9     2210.03     2136.75    252.33 o
  19   7   9     4913.88     4645.33    542.58 o
  20   7   9     3666.35     3783.98    508.42 o
  21   7   9     3781.67     4869.84    585.55 o
  22   7   9     2343.62     1766.24    420.24 o
 -25   8   9      146.22      120.98    114.88 o
 -24   8   9      418.50      479.87    132.97 o
 -23   8   9      185.76      133.81    147.51 o
 -22   8   9      608.08      802.34    147.07 o
 -21   8   9      235.66      142.45    104.09 o
 -20   8   9       26.12      -16.79     85.37 o
 -19   8   9       11.13       30.68     80.51 o
 -18   8   9      135.18        5.75     82.84 o
 -17   8   9       10.74       90.48     88.38 o
 -16   8   9     3219.18     3182.57    200.90 o
 -15   8   9      360.57      322.69    134.84 o
 -14   8   9     2775.17     3136.09    395.57 o
 -13   8   9       26.47       29.61     86.22 o
 -12   8   9     2661.58     2726.57    315.01 o
 -11   8   9      339.02      319.79    108.10 o
 -10   8   9      788.94      828.18    199.44 o
  -9   8   9        6.10       29.02     80.22 o
  -8   8   9     3317.98     3341.79    150.93 o
  -7   8   9      601.35      784.72     94.06 o
  -6   8   9      966.57     1168.54     98.43 o
  -5   8   9      325.29      404.15     74.24 o
  -4   8   9     9660.56     9479.00    277.38 o
  -3   8   9      827.58     1096.23    115.73 o
  -2   8   9     4305.87     4141.53    274.94 o
  -1   8   9      344.27      443.22     83.25 o
   0   8   9     2452.49     2510.22    181.81 o
   1   8   9     1013.82     1125.39    114.75 o
   2   8   9     1790.23     1671.77    174.70 o
   3   8   9      761.06      690.33    124.15 o
   4   8   9       39.96      108.47     88.77 o
   5   8   9      206.26      282.81     92.91 o
   6   8   9      500.68      650.91    111.70 o
   7   8   9       38.77      134.05     82.76 o
   8   8   9     5106.83     5086.93    257.86 o
   9   8   9        3.81       20.84     81.72 o
  10   8   9      240.82      422.86    108.75 o
  11   8   9      834.68      782.78    137.99 o
  12   8   9      735.95      716.73    129.55 o
  13   8   9       86.87      149.07     94.88 o
  14   8   9      514.03      413.26    128.73 o
  15   8   9      147.20      -36.38    110.96 o
  16   8   9      362.02      433.28    158.37 o
  17   8   9       11.29        9.80    128.10 o
  18   8   9      143.21      163.95    222.06 o
  19   8   9      871.40     1046.84    330.25 o
  20   8   9      112.89     -124.52    224.13 o
 -23   9   9     4247.03     4832.99    293.01 o
 -22   9   9     2102.52     2112.46    212.08 o
 -21   9   9     6442.40     5996.74    449.38 o
 -20   9   9     1926.96     2353.69    213.31 o
 -19   9   9     5604.24     5893.69    298.43 o
 -18   9   9     3102.11     3238.31    226.69 o
 -17   9   9     8060.57     7995.05    333.32 o
 -16   9   9       64.94      179.86    101.35 o
 -15   9   9     9487.78     8853.98    560.06 o
 -14   9   9     1425.11     1510.76    162.65 o
 -13   9   9    11968.55    12417.99    407.56 o
 -12   9   9      431.03      343.61    100.03 o
 -11   9   9    10939.96    10648.23    413.84 o
 -10   9   9      599.30      591.85    172.36 o
  -9   9   9    15218.90    14540.68    675.08 o
  -8   9   9       62.65      116.21    122.44 o
  -7   9   9    20111.62    19659.61    592.19 o
  -6   9   9      105.94      221.23     93.14 o
  -5   9   9    19981.82    19337.20    505.11 o
  -4   9   9     2370.71     2390.19    142.59 o
  -3   9   9    21985.31    21324.41    503.36 o
  -2   9   9      126.60      183.57     76.05 o
  -1   9   9    19309.18    19482.06    477.65 o
   0   9   9     1301.42     1339.73    125.64 o
   1   9   9    17036.48    16790.18    440.71 o
   2   9   9     1393.37     1444.37    180.85 o
   3   9   9    15832.85    14746.00    864.29 o
   4   9   9     1674.71     1750.34    249.55 o
   5   9   9    18278.41    17904.65    807.17 o
   6   9   9      658.91      982.57    169.67 o
   7   9   9    10289.56    10221.95    434.34 o
   8   9   9     4173.44     4087.04    479.73 o
   9   9   9    10637.25    11169.77    405.75 o
  10   9   9     2293.03     2967.36    226.31 o
  11   9   9    13423.05    12798.57    451.01 o
  12   9   9     1896.44     2250.41    212.73 o
  13   9   9     9057.14     9366.12    392.38 o
  14   9   9      992.82     1131.64    175.10 o
  15   9   9     6604.82     7169.87    526.98 o
  16   9   9     1521.28     1511.48    295.16 o
  17   9   9     4138.17     4021.16    554.50 o
  18   9   9     1465.31     1519.29    409.44 o
 -20  10   9      870.35      846.52    211.77 o
 -19  10   9      834.81      559.96    146.81 o
 -18  10   9     2624.98     2597.73    225.83 o
 -17  10   9      364.13      310.37    117.53 o
 -16  10   9     2467.91     2746.84    222.62 o
 -15  10   9      570.61      583.08    127.24 o
 -14  10   9     1109.70     1117.40    161.02 o
 -13  10   9      192.48      328.23    113.57 o
 -12  10   9     1883.07     1991.53    214.74 o
 -11  10   9        5.52       69.71    123.47 o
 -10  10   9     2176.28     2067.36    208.52 o
  -9  10   9       28.00       10.38    136.96 o
  -8  10   9     1841.49     1715.82    259.97 o
  -7  10   9      608.72      820.26    201.43 o
  -6  10   9     2842.86     3077.83    322.78 o
  -5  10   9        4.03      109.98    139.03 o
  -4  10   9     2414.09     2789.13    226.29 o
  -3  10   9        0.45       15.27     97.37 o
  -2  10   9     4093.10     4472.68    390.04 o
  -1  10   9      166.42      274.81     85.94 o
   0  10   9     4147.29     3759.90    196.76 o
   1  10   9      111.53      246.42     87.77 o
   2  10   9     2461.60     2496.95    192.00 o
   3  10   9       88.56      225.28    118.07 o
   4  10   9      383.61      852.02    165.55 o
   5  10   9      112.86      225.88    194.04 o
   6  10   9      936.53      781.13    169.18 o
   7  10   9     1805.64     1754.28    226.63 o
   8  10   9     1017.99     1424.53    212.65 o
   9  10   9     1977.60     2196.35    215.11 o
  10  10   9      724.65      518.35    141.05 o
  11  10   9     1183.29     1115.62    175.87 o
  12  10   9     2294.52     2260.66    229.60 o
  13  10   9      954.87      718.79    211.27 o
  14  10   9     1750.51     1572.80    282.17 o
  15  10   9      539.14      657.03    221.81 o
  16  10   9      610.73      727.78    230.51 o
 -17  11   9     3730.89     4113.44    466.69 o
 -16  11   9      698.31      658.29    150.43 o
 -15  11   9     7256.54     7634.66    359.99 o
 -14  11   9     1197.22     1442.54    209.66 o
 -13  11   9     5826.86     6085.25    442.79 o
 -12  11   9     2024.69     1833.49    362.93 o
 -11  11   9     6529.75     6104.78    352.37 o
 -10  11   9     1088.54     1119.00    180.40 o
  -9  11   9     9588.01     9619.85    571.72 o
  -8  11   9      327.68      442.15    195.13 o
  -7  11   9     9758.96     9605.78    583.44 o
  -6  11   9      187.36      188.87    157.74 o
  -5  11   9     7489.36     7584.21    510.78 o
  -4  11   9        4.90      155.63    174.30 o
  -3  11   9    13666.18    13561.53    721.09 o
  -2  11   9      953.71      567.13    209.82 o
  -1  11   9    11525.21    12247.10    683.55 o
   0  11   9      333.76      631.06    215.89 o
   1  11   9    13146.70    12548.98    677.41 o
   2  11   9     1397.86      930.49    185.81 o
   3  11   9    12572.15    12175.77    514.09 o
   4  11   9     2250.14     2498.75    373.44 o
   5  11   9     6995.25     7349.44    404.87 o
   6  11   9     1119.37      873.64    194.56 o
   7  11   9     2073.99     2285.90    614.62 o
   8  11   9     3442.82     3163.92    456.20 o
   9  11   9     3560.95     4069.94    335.37 o
  10  11   9     3258.82     3354.14    323.84 o
  11  11   9     4402.91     4421.99    673.48 o
  12  11   9     1345.56     1479.88    283.70 o
 -11  12   9      122.88      381.39    205.46 o
 -10  12   9     1682.94     1771.79    236.42 o
  -9  12   9      122.53      118.26    142.16 o
  -8  12   9     3220.40     3054.26    280.09 o
  -7  12   9        5.55      -62.25    178.45 o
  -6  12   9     4345.31     4368.23    433.69 o
  -5  12   9        0.66      161.85    182.60 o
  -4  12   9     4396.14     5171.37    460.84 o
  -3  12   9      111.34      334.12    199.23 o
  -2  12   9     4119.80     3773.13    406.50 o
  -1  12   9      220.43      278.12    199.25 o
   0  12   9     3048.70     2615.12    366.45 o
   1  12   9       39.37      275.99    207.51 o
   2  12   9     2041.57     2843.01    372.27 o
   3  12   9      491.56      336.34    211.77 o
   4  12   9     2664.19     2484.87    370.44 o
   5  12   9       39.93     -101.68    163.93 o
   6  12   9     1278.17     1554.29    322.08 o
 -32   0  10     5385.22     4863.01    567.71 o
 -31   0  10     2369.03     2337.62    257.81 o
 -30   0  10     1587.38     1592.05    215.73 o
 -29   0  10     1495.78     1502.49    203.27 o
 -28   0  10     6256.97     5973.82    416.00 o
 -27   0  10     1339.38     1034.03    167.65 o
 -26   0  10     8984.67     9495.58    408.84 o
 -25   0  10     1219.57     1042.47    159.83 o
 -24   0  10     8059.31     8413.87    459.28 o
 -23   0  10     1204.78     1332.29    193.30 o
 -22   0  10     4638.19     4617.91    311.20 o
 -21   0  10     4564.87     4775.06    302.88 o
 -20   0  10    16285.80    16296.27    715.22 o
 -19   0  10    21428.06    20717.97    722.32 o
 -18   0  10     9148.80     9325.38    387.42 o
 -17   0  10     3127.31     3226.86    198.16 o
 -16   0  10    40980.32    42640.46   1270.90 o
 -15   0  10      986.44      997.79     97.70 o
 -14   0  10    30254.72    29705.51    888.89 o
 -12   0  10    20341.82    19789.92    643.19 o
 -11   0  10     5140.70     5024.81    201.33 o
  -9   0  10     1382.31     1415.36    126.97 o
  -8   0  10    58915.75    67910.30   1930.62 o
  -7   0  10      719.47      590.30     77.95 o
  -6   0  10     9894.87     8264.07    238.02 o
  -5   0  10     1268.14     1529.58    277.87 o
  -4   0  10    80411.15    91805.37   1335.02 o
  -3   0  10     4010.89     4335.06    117.06 o
  -2   0  10    45792.98    47802.42    726.69 o
  -1   0  10     5560.70     6505.50    167.25 o
   0   0  10    35267.79    36258.98    575.85 o
   1   0  10    16073.32    18529.76    274.23 o
   2   0  10    39403.29    40162.34    553.74 o
   3   0  10     1222.25     1230.43     69.28 o
   4   0  10     9208.89     7606.29    198.00 o
   5   0  10     7506.43     7226.49    252.36 o
   6   0  10    37507.86    37004.29    869.67 o
   7   0  10      250.59      261.36    100.26 o
   8   0  10    34451.37    34665.11    673.29 o
   9   0  10     3164.12     3042.64    204.28 o
  10   0  10    21117.02    19477.51    541.26 o
  11   0  10      496.46      516.41     90.72 o
  12   0  10    14301.25    12763.42    510.80 o
  13   0  10    11653.24    11287.12    554.81 o
  14   0  10    21508.77    22062.35    619.01 o
  15   0  10    15239.80    15979.21    597.34 o
  16   0  10    10691.76    11387.07    412.62 o
  17   0  10    10198.81    11312.07    418.82 o
  18   0  10    16519.09    15846.54    529.46 o
  19   0  10     3047.48     2860.47    253.13 o
  20   0  10    11412.60    10646.57    430.19 o
  21   0  10     1965.99     2308.03    185.59 o
  22   0  10    11750.77    12076.76    511.17 o
  23   0  10     1269.70     1392.68    212.53 o
  24   0  10     9422.10    10473.25    748.84 o
  25   0  10     2160.60     1878.34    380.66 o
  26   0  10     3709.52     4750.49    564.64 o
 -32   1  10       17.36       73.26    101.96 o
 -31   1  10      379.43      426.36    127.59 o
 -30   1  10      118.11      109.91    103.60 o
 -29   1  10      500.00      539.76    120.81 o
 -28   1  10        6.27      117.49    102.52 o
 -27   1  10      516.30      365.39    118.91 o
 -26   1  10       19.27      134.57     84.33 o
 -25   1  10       10.00      -98.97     69.53 o
 -24   1  10       54.54      100.12     95.73 o
 -23   1  10      337.02      291.07     99.83 o
 -22   1  10     1226.15     1636.70    160.73 o
 -21   1  10      341.37      559.79    250.17 o
 -20   1  10      785.11      955.81     77.02 o
 -19   1  10       87.51      172.85     48.44 o
 -18   1  10       27.55       78.98     40.60 o
 -17   1  10      687.05      702.47    107.35 o
 -16   1  10        1.38      120.80     33.63 o
 -15   1  10       75.46       66.26     29.26 o
 -14   1  10       11.91       97.24     30.98 o
 -13   1  10      141.50       63.78     26.20 o
 -12   1  10      147.05      194.64     26.07 o
 -11   1  10     1141.16     1255.58     59.80 o
 -10   1  10     1379.83     1558.76    154.00 o
  -9   1  10      290.71      160.51    139.12 o
  -8   1  10     3160.99     3626.44    157.55 o
  -7   1  10      712.95      942.93    191.22 o
  -6   1  10       49.94       72.87     17.32 o
  -5   1  10     1724.79     1603.53     83.06 o
  -4   1  10     1524.49     1604.48     63.65 o
  -3   1  10       22.34        3.06     16.73 o
  -2   1  10     1165.22     1157.85     68.86 o
  -1   1  10      322.22      369.63     24.16 o
   0   1  10     2771.42     2854.63     89.61 o
   1   1  10     2219.86     2250.70     58.59 o
   2   1  10        0.78       -6.27     15.69 o
   3   1  10     1145.70     1099.38     43.84 o
   4   1  10        1.79      -33.12     16.56 o
   5   1  10     1530.00     1490.20     73.44 o
   6   1  10      257.37      182.50     31.88 o
   7   1  10      858.38      871.38     47.45 o
   8   1  10      683.94      709.45     48.45 o
   9   1  10       56.33       48.19     31.08 o
  10   1  10       14.53        0.06     30.55 o
  11   1  10       28.01       55.44     33.87 o
  12   1  10     5487.61     5299.00    139.52 o
  13   1  10      176.91      162.32     47.67 o
  14   1  10       10.27       85.50     48.18 o
  15   1  10       54.40       54.64     53.19 o
  16   1  10      429.61      367.14     65.01 o
  17   1  10      176.79      203.83     80.70 o
  18   1  10        2.42       35.59     58.60 o
  19   1  10       49.01       63.57     61.21 o
  20   1  10        0.74       52.78     65.17 o
  21   1  10      144.18      -31.99     66.84 o
  22   1  10       16.55     -134.14     88.86 o
  23   1  10       20.32     -105.38    101.14 o
  24   1  10       70.20      311.28    215.82 o
  25   1  10       13.28     -195.06    172.23 o
  26   1  10       97.03      267.71    246.96 o
 -31   2  10     3264.72     3957.53    247.31 o
 -30   2  10     3675.87     3514.91    245.10 o
 -29   2  10     1244.73     1366.48    160.23 o
 -28   2  10     8878.16     8113.17    313.84 o
 -27   2  10     1026.09     1320.37    262.82 o
 -26   2  10     6984.90     7855.76    698.00 o
 -25   2  10     2211.58     2110.92    204.30 o
 -24   2  10    13709.64    14357.88    533.28 o
 -23   2  10     1434.55     1130.54    188.15 o
 -22   2  10    18595.20    18442.98    574.11 o
 -21   2  10      904.32      930.02    182.84 o
 -20   2  10    23607.40    23189.32    443.84 o
 -19   2  10     6486.50     6152.81    157.43 o
 -18   2  10    15253.82    15554.36    278.66 o
 -17   2  10       35.28       62.32     36.27 o
 -16   2  10    18613.58    18317.05    341.47 o
 -15   2  10      124.61      102.23     36.16 o
 -14   2  10    19512.67    19168.55    337.99 o
 -13   2  10      395.09      468.18     43.76 o
 -12   2  10    34221.25    34323.67    539.17 o
 -11   2  10      768.33      733.33     41.03 o
 -10   2  10    42267.89    44386.64    677.96 o
  -9   2  10       27.87      -19.41     22.46 o
  -8   2  10    64915.11    71284.30    929.59 o
  -7   2  10     2527.36     2793.96     61.26 o
  -6   2  10    58298.40    63463.29    666.90 o
  -5   2  10      625.30      561.15     33.52 o
  -4   2  10    58600.91    63549.48    673.28 o
  -3   2  10      413.90      440.29     35.98 o
  -2   2  10    73713.18    82352.44    863.83 o
  -1   2  10     8623.24     9255.51    175.43 o
   0   2  10    53827.75    57702.09    524.15 o
   1   2  10     3381.61     3696.99     66.42 o
   2   2  10    50019.04    53575.56    521.01 o
   3   2  10     2358.90     2079.77     55.92 o
   4   2  10    29858.37    28816.00    366.26 o
   5   2  10     4538.62     4466.13    198.98 o
   6   2  10    34983.81    34321.43    467.59 o
   7   2  10     4527.36     4494.02    129.53 o
   8   2  10    22002.95    21098.86    297.69 o
   9   2  10      681.46      775.38     54.10 o
  10   2  10    16114.92    15750.23    324.89 o
  11   2  10     1729.02     1401.12     75.63 o
  12   2  10     2252.18     2057.59    139.86 o
  13   2  10     1340.14     1432.12     93.77 o
  14   2  10     3650.24     3642.78    124.96 o
  15   2  10      230.24      245.26     55.03 o
  16   2  10    13560.22    13740.09    276.00 o
  17   2  10    10478.45    10368.16    269.89 o
  18   2  10    13742.09    14312.79    320.50 o
  19   2  10     6213.06     6289.26    204.87 o
  20   2  10     8754.73     8594.91    249.10 o
  21   2  10     6088.27     6594.12    289.96 o
  22   2  10    10986.17    12019.95    413.14 o
  23   2  10     4929.47     5281.22    279.19 o
  24   2  10     5698.69     6714.74    622.39 o
  25   2  10     4957.57     5846.52    603.01 o
  26   2  10     3466.11     2897.35    479.07 o
 -31   3  10      192.89      107.74    113.15 o
 -30   3  10      151.07      468.60    158.51 o
 -29   3  10       76.34       20.46    124.51 o
 -28   3  10      277.54      305.54    242.86 o
 -27   3  10      248.84      314.72    136.73 o
 -26   3  10      197.78      127.81    115.62 o
 -25   3  10      863.84     1108.35    170.42 o
 -24   3  10       18.49      163.86    102.84 o
 -23   3  10       45.46       93.27     79.90 o
 -22   3  10        3.00       17.12     68.96 o
 -21   3  10     1857.13     1508.31    148.09 o
 -20   3  10      233.99      298.25     76.40 o
 -19   3  10      870.23      736.60     76.84 o
 -18   3  10      132.69      139.94     53.64 o
 -17   3  10       31.93       44.73     41.99 o
 -16   3  10      122.17      129.72     42.65 o
 -15   3  10     3305.93     3280.95    230.39 o
 -14   3  10       78.35      110.94     38.15 o
 -13   3  10     3288.51     3139.76    103.21 o
 -12   3  10      453.20      661.43     57.84 o
 -11   3  10     1862.95     2147.28     82.87 o
 -10   3  10       14.22       52.41     31.30 o
  -9   3  10       15.78       -7.03     23.98 o
  -8   3  10       69.95       52.38     25.85 o
  -7   3  10      371.85      518.41     43.80 o
  -6   3  10        5.87       56.49     24.12 o
  -5   3  10     1503.39     1625.14     73.17 o
  -4   3  10      333.26      365.61     29.70 o
  -3   3  10     3478.49     3275.14     63.74 o
  -2   3  10     1643.20     1655.83     46.59 o
  -1   3  10       64.21       23.05     15.99 o
   0   3  10     1563.28     1828.11     45.65 o
   1   3  10      713.15      911.64     38.76 o
   2   3  10      255.34      210.30     23.41 o
   3   3  10       41.41       49.36     18.69 o
   4   3  10       14.08        3.77     20.26 o
   5   3  10       52.30       -4.94     20.35 o
   6   3  10      142.51      173.24     32.78 o
   7   3  10       12.52       12.97     26.63 o
   8   3  10      301.90      389.15     42.63 o
   9   3  10     1182.21     1135.23     68.51 o
  10   3  10        6.56        5.84     30.69 o
  11   3  10     1819.97     1843.69     85.82 o
  12   3  10       13.84       37.13     37.37 o
  13   3  10       14.53        1.87     38.26 o
  14   3  10     1337.57     1630.02     91.04 o
  15   3  10      326.08      419.32     60.25 o
  16   3  10     2919.92     2807.14    120.48 o
  17   3  10       35.51      -14.60     47.72 o
  18   3  10        1.47      -17.10     50.80 o
  19   3  10      283.52      273.13     65.45 o
  20   3  10      231.15      294.06     77.00 o
  21   3  10      412.29      301.65     90.98 o
  22   3  10       85.54       82.82     81.38 o
  23   3  10      915.29     1119.60    196.33 o
  24   3  10      394.86      417.18    152.44 o
  25   3  10      136.15      276.02    244.89 o
  26   3  10        7.94       20.75    234.48 o
 -30   4  10     3901.34     4039.03    320.36 o
 -29   4  10     2452.98     3152.63    310.03 o
 -28   4  10     7756.84     8049.84    413.98 o
 -27   4  10     3796.32     4243.80    343.90 o
 -26   4  10    13428.66    13983.93    581.85 o
 -25   4  10      161.32      163.12     94.60 o
 -24   4  10     9120.08     9109.32    327.84 o
 -23   4  10     3214.73     3449.40    201.14 o
 -22   4  10    16005.40    16440.93    458.10 o
 -21   4  10     3099.58     2901.82    226.62 o
 -20   4  10    13171.29    12771.66    416.93 o
 -19   4  10     4475.33     4106.06    265.70 o
 -18   4  10    14458.10    14402.34    381.44 o
 -17   4  10     1752.17     1656.08     97.07 o
 -16   4  10     7400.90     6735.80    310.06 o
 -15   4  10     3224.43     3620.75    127.45 o
 -14   4  10    13931.56    13635.65    299.43 o
 -13   4  10      349.22      288.05     44.60 o
 -12   4  10    27179.93    27949.71    429.90 o
 -11   4  10       68.96       44.50     51.55 o
 -10   4  10    39339.17    41137.09    598.52 o
  -9   4  10      432.89      340.33     35.76 o
  -8   4  10    30605.90    31358.44    393.47 o
  -7   4  10       27.14       43.76     26.29 o
  -6   4  10    25578.16    24346.29    352.69 o
  -5   4  10      470.24      535.84     47.66 o
  -4   4  10    21019.04    19659.46    290.18 o
  -3   4  10      925.08      921.26     60.97 o
  -2   4  10    26554.14    26173.20    313.55 o
  -1   4  10     1827.46     1736.66     57.93 o
   0   4  10    43124.25    45104.92    479.96 o
   1   4  10     2566.75     2510.99     95.39 o
   2   4  10    38340.85    39332.40    432.65 o
   3   4  10    19148.27    20647.42    254.82 o
   4   4  10    36011.61    36138.84    500.67 o
   5   4  10     7918.25     8119.03    190.45 o
   6   4  10    28479.47    28473.95    381.26 o
   7   4  10     6412.41     6624.67    150.05 o
   8   4  10    17718.02    17178.70    340.09 o
   9   4  10     2741.89     2474.91    127.08 o
  10   4  10     9057.57     8365.71    197.63 o
  11   4  10     4521.97     4836.38    148.22 o
  12   4  10    13412.68    12383.98    262.32 o
  13   4  10      100.57      166.52     49.11 o
  14   4  10    14117.37    14089.22    271.89 o
  15   4  10      167.76      185.34     54.41 o
  16   4  10     3967.94     4112.71    143.13 o
  17   4  10     1992.79     1969.90    110.12 o
  18   4  10     9523.20     8518.12    271.19 o
  19   4  10     7096.96     7130.81    222.81 o
  20   4  10     6158.22     5714.90    238.68 o
  21   4  10     6192.54     6213.46    241.45 o
  22   4  10     6297.87     6699.74    396.10 o
  23   4  10     3253.45     3576.03    476.94 o
  24   4  10     5100.17     6237.50    617.70 o
  25   4  10     2607.52     2886.27    482.78 o
 -29   5  10        8.08       60.83    136.69 o
 -28   5  10      245.12      607.11    166.49 o
 -27   5  10       24.22       36.56     99.25 o
 -26   5  10      171.47      273.42    122.43 o
 -25   5  10       47.67      168.63     95.78 o
 -24   5  10      263.66      568.02    119.00 o
 -23   5  10       30.58      -20.82     82.33 o
 -22   5  10      316.93      487.18    103.52 o
 -21   5  10     1775.50     1938.29    157.65 o
 -20   5  10        4.85      243.11     87.54 o
 -19   5  10      687.81      769.72    106.68 o
 -18   5  10       45.49       64.01     62.92 o
 -17   5  10     1505.31     1397.43    120.92 o
 -16   5  10      169.57      219.07     68.23 o
 -15   5  10     1674.35     1483.95     82.62 o
 -14   5  10      668.29      645.08     60.77 o
 -13   5  10      172.35      303.37     40.87 o
 -12   5  10     2428.03     2491.00    134.11 o
 -11   5  10     1365.29     1466.68    111.07 o
 -10   5  10     3395.79     3063.42    131.64 o
  -9   5  10     2089.95     1975.90    105.97 o
  -8   5  10        0.92       59.40     30.66 o
  -7   5  10     3742.11     3600.79    106.27 o
  -6   5  10      132.78      277.92     74.28 o
  -5   5  10     2186.77     2110.50     62.57 o
  -4   5  10     2295.72     2275.84     67.85 o
  -3   5  10       69.77       63.59     26.23 o
  -2   5  10      242.36      265.14     33.93 o
  -1   5  10       56.17      116.37     29.17 o
   0   5  10      777.52      779.22     55.14 o
   1   5  10      122.36      132.51     31.07 o
   2   5  10      340.22      286.97     35.77 o
   3   5  10       18.92       26.65     25.61 o
   4   5  10     1811.64     1660.19     88.23 o
   5   5  10     1259.35     1384.15     81.54 o
   6   5  10      522.30      554.64     58.65 o
   7   5  10     1091.63     1113.49     70.42 o
   8   5  10     1764.56     1575.40     81.40 o
   9   5  10     1365.47     1270.78     83.57 o
  10   5  10      287.55      388.05     59.56 o
  11   5  10      454.91      447.63     63.50 o
  12   5  10      141.29      230.12     56.71 o
  13   5  10     2907.28     2945.70    127.12 o
  14   5  10      105.47      111.52     54.17 o
  15   5  10     1054.50     1036.90     89.98 o
  16   5  10     1496.69     1415.52    119.32 o
  17   5  10      973.31      796.84     91.93 o
  18   5  10       12.27       31.02     66.17 o
  19   5  10      562.94      608.86    162.14 o
  20   5  10        6.20      183.32    126.13 o
  21   5  10      102.47       27.80    127.26 o
  22   5  10      210.31      276.05    220.01 o
  23   5  10       88.61      -35.28    193.00 o
  24   5  10      200.71       41.51    246.98 o
 -28   6  10     3395.82     3112.11    242.47 o
 -27   6  10      216.11      158.38    146.42 o
 -26   6  10     4496.77     4689.14    269.75 o
 -25   6  10     1022.88     1208.03    177.99 o
 -24   6  10    13022.00    12215.11    414.74 o
 -23   6  10      439.64      544.40    121.41 o
 -22   6  10     8237.27     8151.74    386.90 o
 -21   6  10     2764.13     2626.88    185.25 o
 -20   6  10    14472.98    13502.22    407.39 o
 -19   6  10      507.88      555.57    105.25 o
 -18   6  10    16723.21    16129.25    441.25 o
 -17   6  10     1991.95     1776.45    142.64 o
 -16   6  10    11834.17    11669.20    345.71 o
 -15   6  10     2263.26     1973.53    258.09 o
 -14   6  10    12135.19    12552.02    483.71 o
 -13   6  10     2065.82     1837.81    129.97 o
 -12   6  10    19507.09    18840.63    367.07 o
 -11   6  10      801.34      867.42     73.52 o
 -10   6  10    22895.65    22348.26    535.63 o
  -9   6  10     1458.30     1604.02     91.20 o
  -8   6  10    29330.02    28895.80    455.88 o
  -7   6  10        1.77       34.48     31.26 o
  -6   6  10    28317.82    28257.13    464.53 o
  -5   6  10      327.69      351.61     57.58 o
  -4   6  10    19378.37    19104.78    313.48 o
  -3   6  10     1884.43     1893.30     79.33 o
  -2   6  10    25743.97    25534.43    401.25 o
  -1   6  10      848.35      755.26     59.66 o
   0   6  10    19778.80    19883.21    336.59 o
   1   6  10      539.39      520.23     56.49 o
   2   6  10    19115.40    18616.16    394.02 o
   3   6  10     3946.84     4138.00    289.32 o
   4   6  10    21880.36    22463.82    356.10 o
   5   6  10     3018.20     3300.07    126.53 o
   6   6  10    30859.89    30522.73    507.20 o
   7   6  10      218.96      307.46     87.26 o
   8   6  10    17072.44    16624.52    373.40 o
   9   6  10     7336.83     6996.53    374.28 o
  10   6  10    11965.35    12007.65    369.82 o
  11   6  10     7409.24     7206.16    278.39 o
  12   6  10    20130.09    20984.55    511.24 o
  13   6  10     4772.82     4946.18    215.36 o
  14   6  10    10019.99     9891.88    316.60 o
  15   6  10     1232.93     1423.63    381.11 o
  16   6  10     6462.43     6027.27    348.17 o
  17   6  10     2690.19     2694.79    255.90 o
  18   6  10     2515.60     2677.04    261.66 o
  19   6  10     3739.89     4658.79    332.84 o
  20   6  10     7092.46     7230.00    766.71 o
  21   6  10     3057.02     3800.03    501.81 o
  22   6  10     3660.99     3496.05    500.03 o
  23   6  10     2477.04     2644.49    463.98 o
 -27   7  10      120.59      316.06    131.58 o
 -26   7  10      757.04      930.07    158.00 o
 -25   7  10      396.15      390.46    123.65 o
 -24   7  10      165.40      205.98    145.41 o
 -23   7  10      251.97      240.11    106.93 o
 -22   7  10       18.18       -9.37     87.22 o
 -21   7  10      940.96      888.01    228.89 o
 -20   7  10      597.23      625.60    118.33 o
 -19   7  10     1083.77     1220.87    138.90 o
 -18   7  10     1938.43     1758.65    156.24 o
 -17   7  10      124.99      118.64     79.84 o
 -16   7  10     2381.08     2156.91    160.62 o
 -15   7  10      290.78      377.99    127.66 o
 -14   7  10      983.71     1079.51    118.03 o
 -13   7  10       43.00      -24.39     71.53 o
 -12   7  10       24.29      185.36     70.64 o
 -11   7  10      366.96      535.54    112.64 o
 -10   7  10      676.66      621.35     94.56 o
  -9   7  10      140.39      111.74     69.54 o
  -8   7  10     1510.95     1473.45    103.19 o
  -7   7  10     2295.96     2323.95    124.39 o
  -6   7  10       53.98       95.64     55.04 o
  -5   7  10      316.42      275.15     66.13 o
  -4   7  10       19.68       69.04     42.22 o
  -3   7  10     2518.49     2396.19    138.31 o
  -2   7  10        4.53       50.37     42.00 o
  -1   7  10     2275.96     2439.64    111.66 o
   0   7  10      447.35      460.38     62.64 o
   1   7  10     7210.38     6846.88    237.51 o
   2   7  10      627.32      669.10     95.39 o
   3   7  10     2176.83     1943.01    126.12 o
   4   7  10        6.33       17.66     42.20 o
   5   7  10     2849.62     3054.39    226.48 o
   6   7  10     2366.14     2125.35    163.50 o
   7   7  10      735.52      906.55    126.07 o
   8   7  10      419.38      346.03    107.34 o
   9   7  10      831.16      920.82    204.31 o
  10   7  10      114.66      155.47     80.88 o
  11   7  10      352.16      399.13    105.74 o
  12   7  10      129.75      172.85    131.79 o
  13   7  10     2185.62     2772.39    355.82 o
  14   7  10       36.83      102.16    106.59 o
  15   7  10      530.40      535.90    363.37 o
  16   7  10       13.70      -40.71    107.84 o
  17   7  10      366.97      127.41    122.48 o
  18   7  10      608.63      449.97    163.32 o
  19   7  10      496.66      552.27    257.45 o
  20   7  10       12.46      -53.95    199.21 o
  21   7  10       95.37      -66.41    215.83 o
 -25   8  10      353.81      497.12    142.58 o
 -24   8  10     7167.47     7038.47    335.03 o
 -23   8  10      960.11     1199.26    170.73 o
 -22   8  10    10091.59     9957.19    383.84 o
 -21   8  10      247.73      379.37    121.05 o
 -20   8  10    11104.46    10566.78    384.56 o
 -19   8  10      254.79      143.13    106.63 o
 -18   8  10    10154.81     9910.07    428.93 o
 -17   8  10      796.70      951.15    136.18 o
 -16   8  10    10539.59     9768.91    343.95 o
 -15   8  10      435.21      586.21    112.03 o
 -14   8  10     7431.68     7157.44    282.50 o
 -13   8  10      314.50      377.89    146.28 o
 -12   8  10    10867.00    10755.77    402.71 o
 -11   8  10      181.26      174.99     97.93 o
 -10   8  10     9304.14     9173.61    382.45 o
  -9   8  10      638.91      720.67    162.00 o
  -8   8  10    13628.39    13489.06    412.74 o
  -7   8  10      261.40      180.17     65.74 o
  -6   8  10    14160.06    14309.81    361.44 o
  -5   8  10     1046.73     1246.21    109.75 o
  -4   8  10    30167.32    29207.17    786.17 o
  -3   8  10     3920.12     3905.32    232.35 o
  -2   8  10    36832.37    36844.01    757.53 o
  -1   8  10      453.26      588.25     94.84 o
   0   8  10    40173.49    40173.54    823.72 o
   1   8  10     2605.18     2586.30    232.10 o
   2   8  10    14525.67    14943.76    405.67 o
   3   8  10     1500.37     1820.03    185.73 o
   4   8  10    11244.25    10979.13    429.85 o
   5   8  10     1876.46     1692.00    188.51 o
   6   8  10    10247.51    10150.29    375.71 o
   7   8  10      278.29      218.11     99.29 o
   8   8  10     8635.03     8925.22    530.31 o
   9   8  10     3001.31     3429.14    222.18 o
  10   8  10     9672.67    10253.01    375.69 o
  11   8  10     3473.37     3365.55    228.73 o
  12   8  10     6298.11     7028.82    323.70 o
  13   8  10     3403.62     3311.08    462.56 o
  14   8  10     4407.41     4382.98    325.52 o
  15   8  10     4071.05     4662.80    337.62 o
  16   8  10     2234.01     2370.33    349.51 o
  17   8  10     2166.64     2941.41    293.88 o
  18   8  10     3233.04     3492.43    512.31 o
  19   8  10     3418.58     3751.21    522.79 o
  20   8  10     5293.96     5972.80    659.47 o
 -22   9  10      107.60      315.01    155.65 o
 -21   9  10      855.38      798.25    151.86 o
 -20   9  10       35.77       76.20    103.59 o
 -19   9  10      556.40      788.63    141.85 o
 -18   9  10      604.74      599.08    130.41 o
 -17   9  10     1199.37     1203.17    158.10 o
 -16   9  10     1106.94     1229.26    150.92 o
 -15   9  10     3242.50     3730.65    395.83 o
 -14   9  10        2.65      114.58    115.32 o
 -13   9  10     1007.81     1118.58    143.09 o
 -12   9  10        1.96       30.21     79.08 o
 -11   9  10     1827.02     1925.41    203.45 o
 -10   9  10       71.49       18.68    118.29 o
  -9   9  10     2899.64     2616.01    270.77 o
  -8   9  10      143.43      128.68    141.13 o
  -7   9  10     1210.66     1149.32    216.15 o
  -6   9  10     1297.74     1366.17    135.31 o
  -5   9  10     3581.47     3504.69    317.94 o
  -4   9  10      328.69      420.56     84.63 o
  -3   9  10     3567.20     3647.66    179.81 o
  -2   9  10      370.27      367.64    131.59 o
  -1   9  10      483.59      445.05     92.21 o
   0   9  10        0.38      101.90     76.28 o
   1   9  10     1644.72     1647.51    139.92 o
   2   9  10      466.85      736.96    111.29 o
   3   9  10     2613.30     2639.18    226.03 o
   4   9  10     1382.42     1506.97    190.00 o
   5   9  10     1749.77     1767.81    203.85 o
   6   9  10     2152.41     2037.44    478.56 o
   7   9  10     2026.82     2332.36    199.34 o
   8   9  10      527.12      404.01    114.93 o
   9   9  10     1462.82     1030.01    155.93 o
  10   9  10      447.66      578.45    128.83 o
  11   9  10     2611.99     2506.66    218.38 o
  12   9  10      818.29      889.00    172.82 o
  13   9  10     2010.64     1883.55    208.75 o
  14   9  10      667.04      626.77    172.87 o
  15   9  10     1296.38     1492.69    238.33 o
  16   9  10       14.64      -49.80    217.88 o
  17   9  10      108.93       68.48    242.81 o
 -20  10  10     5119.18     5281.49    309.63 o
 -19  10  10      755.88      677.73    151.67 o
 -18  10  10     4812.20     4930.20    285.49 o
 -17  10  10      309.75      244.50    120.90 o
 -16  10  10     5812.00     5443.36    293.22 o
 -15  10  10      916.69     1229.10    208.43 o
 -14  10  10     8895.70     8745.91    355.71 o
 -13  10  10      919.74     1088.07    154.07 o
 -12  10  10     7735.26     7660.70    370.28 o
 -11  10  10     1127.39     1046.50    172.19 o
 -10  10  10    11891.95    11636.54    620.87 o
  -9  10  10       62.99      -39.43    136.96 o
  -8  10  10     5914.23     6046.39    434.72 o
  -7  10  10       24.37       20.75    130.73 o
  -6  10  10     6489.97     6816.58    462.25 o
  -5  10  10     2272.04     2189.08    278.84 o
  -4  10  10     5358.26     4781.28    392.70 o
  -3  10  10      581.57      733.02    209.73 o
  -2  10  10    19750.25    20973.58    922.43 o
  -1  10  10     1322.76      876.44    134.61 o
   0  10  10    13895.51    14143.10    517.53 o
   1  10  10      356.35      509.53    106.48 o
   2  10  10    10201.81    10487.04    349.27 o
   3  10  10     1680.64     1706.48    158.02 o
   4  10  10     7739.36     7483.92    385.32 o
   5  10  10     1060.45     1284.79    282.57 o
   6  10  10     5688.84     5327.57    339.06 o
   7  10  10     4333.34     4377.66    316.69 o
   8  10  10     6539.99     6295.93    382.21 o
   9  10  10     1586.21     1585.75    194.87 o
  10  10  10     5446.97     5221.28    305.72 o
  11  10  10     1849.43     2151.06    223.30 o
  12  10  10     3649.44     3558.21    272.21 o
  13  10  10     1606.05     1639.34    414.71 o
  14  10  10     4045.52     3861.71    479.37 o
 -16  11  10      474.29      725.91    154.30 o
 -15  11  10     1929.23     2141.94    239.44 o
 -14  11  10      272.56      449.41    231.44 o
 -13  11  10     2331.10     2431.18    326.63 o
 -12  11  10       13.70      118.47    123.79 o
 -11  11  10      972.55     1195.62    233.70 o
 -10  11  10       18.19       94.52    123.59 o
  -9  11  10      535.53      359.20    188.94 o
  -8  11  10      384.29      130.79    174.38 o
  -7  11  10     1883.47     1767.63    291.14 o
  -6  11  10        1.92      -10.38    157.70 o
  -5  11  10     3269.80     2620.34    324.94 o
  -4  11  10        0.00      -41.50    143.18 o
  -3  11  10     1914.87     2470.66    328.59 o
  -2  11  10      765.70      724.84    218.07 o
  -1  11  10     2427.29     2624.03    339.19 o
   0  11  10       20.25       85.08    168.08 o
   1  11  10      579.75      527.41    205.57 o
   2  11  10      293.17      379.86    193.04 o
   3  11  10     1278.75     1292.57    284.70 o
   4  11  10      295.52      315.51    197.19 o
   5  11  10     1947.02     2487.25    351.46 o
   6  11  10      729.43      566.95    230.52 o
   7  11  10      710.24      716.46    251.28 o
   8  11  10      363.77      147.39    188.90 o
   9  11  10     2110.10     1983.02    261.77 o
  10  11  10       66.41       79.27    150.01 o
  11  11  10     1970.86     1798.75    422.13 o
 -10  12  10     9152.26     9511.78    466.22 o
  -9  12  10      108.85      226.27    139.38 o
  -8  12  10     8562.72     8629.07    592.72 o
  -7  12  10      445.13      203.45    197.22 o
  -6  12  10     5379.16     5360.24    465.47 o
  -5  12  10       35.97     -163.93    172.23 o
  -4  12  10     6044.76     5443.64    482.53 o
  -3  12  10      463.38      462.97    232.52 o
  -2  12  10     7873.72     8089.72    583.97 o
  -1  12  10      220.32      550.02    238.69 o
   0  12  10    10719.20    11192.40    686.53 o
   1  12  10      849.54      585.71    236.78 o
   2  12  10     6511.81     6881.87    553.81 o
   3  12  10      268.74      601.94    247.00 o
   4  12  10     5838.74     6193.65    536.67 o
   5  12  10      918.53     1294.03    307.41 o
 -31   1  11     5276.24     5125.68    352.45 o
 -30   1  11     4734.69     5355.82    267.15 o
 -29   1  11     4474.26     4077.51    229.89 o
 -28   1  11     2042.11     2142.67    172.55 o
 -27   1  11     9489.89     9967.93    441.43 o
 -26   1  11     2429.97     2459.89    169.89 o
 -25   1  11    11550.35    11973.34    357.11 o
 -24   1  11     2708.29     2870.56    243.64 o
 -23   1  11     9592.61     9743.29    382.88 o
 -22   1  11     3444.02     3349.31    212.77 o
 -21   1  11    26365.18    28069.72    891.82 o
 -20   1  11     8150.19     7704.98    253.06 o
 -19   1  11    28856.94    29123.05    499.29 o
 -18   1  11     6755.32     6651.71    166.99 o
 -17   1  11    15699.17    15449.26    301.49 o
 -16   1  11      356.01      362.45     45.35 o
 -15   1  11    26959.65    26091.93    431.56 o
 -14   1  11       25.68      -12.63     26.16 o
 -13   1  11    28844.04    29585.79    463.60 o
 -12   1  11      278.86      315.04     55.17 o
 -11   1  11    50334.69    52167.41    904.40 o
 -10   1  11     1105.49     1016.94    126.86 o
  -9   1  11    51878.33    56464.01   1767.14 o
  -8   1  11     1388.01     1694.01    135.27 o
  -7   1  11    52694.96    55161.60   1091.03 o
  -6   1  11      536.27      549.68     46.48 o
  -5   1  11    34753.85    34183.86    458.52 o
  -4   1  11      210.06      195.18     24.59 o
  -3   1  11    32628.13    30641.11    430.97 o
  -2   1  11      156.57      165.16     28.11 o
  -1   1  11    18355.91    17124.95    270.56 o
   0   1  11     8794.07     9344.00    153.00 o
   1   1  11    44747.52    47565.80    508.70 o
   2   1  11     9301.40     9976.47    140.16 o
   3   1  11    42955.09    45281.31    497.31 o
   4   1  11     7514.81     8019.66    135.03 o
   5   1  11    21030.03    20234.48    278.58 o
   6   1  11     6395.59     6390.63    140.86 o
   7   1  11    20781.40    20363.58    332.20 o
   8   1  11     4996.22     4806.64    112.75 o
   9   1  11    25518.91    25526.39    352.49 o
  10   1  11     5486.93     5596.22    139.13 o
  11   1  11    15632.71    14694.69    260.77 o
  12   1  11     6748.48     6365.74    183.81 o
  13   1  11    16407.93    15946.67    287.39 o
  14   1  11     7861.05     7541.26    183.93 o
  15   1  11    11336.29    12028.65    270.58 o
  16   1  11     1272.42     1425.91    102.75 o
  17   1  11     4628.54     5104.42    178.42 o
  18   1  11     5305.98     5069.21    182.44 o
  19   1  11    15455.54    15229.88    449.65 o
  20   1  11     2595.32     2831.67    198.91 o
  21   1  11     6918.87     6911.17    300.90 o
  22   1  11     3859.55     3938.64    241.96 o
  23   1  11     8272.23     9386.03    366.13 o
  24   1  11     5048.97     5663.79    575.98 o
  25   1  11     5584.50     5639.29    592.95 o
  26   1  11     4769.25     5092.45    410.00 o
 -31   2  11       65.25      265.66    114.40 o
 -30   2  11       14.70       78.55    100.89 o
 -29   2  11      257.27      266.99    107.75 o
 -28   2  11      139.88      -67.80    103.26 o
 -27   2  11       24.98       40.83    109.35 o
 -26   2  11        6.60     -151.37     93.63 o
 -25   2  11       88.48      340.39    122.55 o
 -24   2  11      199.88      104.20    106.20 o
 -23   2  11      147.82      210.30    100.51 o
 -22   2  11      320.85      420.42    110.60 o
 -21   2  11     1927.78     2305.42    223.67 o
 -20   2  11      401.67      427.47     83.43 o
 -19   2  11      865.09     1049.06     69.89 o
 -18   2  11     2619.21     2850.97    100.75 o
 -17   2  11      781.40      757.64     63.87 o
 -16   2  11     1183.04     1286.83    100.23 o
 -15   2  11      429.31      533.15     72.83 o
 -14   2  11      106.61       99.02     32.17 o
 -13   2  11      436.12      541.88     44.01 o
 -12   2  11       12.90       35.40     26.32 o
 -11   2  11     1708.67     1871.78     89.23 o
 -10   2  11      181.21      247.60     31.04 o
  -9   2  11      460.60      540.27     42.53 o
  -8   2  11      361.70      447.38     47.39 o
  -7   2  11     1563.26     1743.55     50.15 o
  -6   2  11     2024.32     2055.35     51.64 o
  -5   2  11      461.12      514.12     27.16 o
  -4   2  11      121.72      122.23     19.92 o
  -3   2  11     2342.53     2528.33     57.98 o
  -2   2  11      418.99      329.11     25.42 o
  -1   2  11     3982.24     4422.47     93.60 o
   0   2  11     4384.96     4474.45     83.83 o
   1   2  11      814.22      814.47     35.27 o
   2   2  11     2024.92     1936.95     52.56 o
   3   2  11     2046.24     2349.56     73.43 o
   4   2  11     3402.04     3750.65     83.38 o
   5   2  11      446.31      502.71     40.87 o
   6   2  11       53.08       19.11     20.30 o
   7   2  11       10.02      -30.87     24.48 o
   8   2  11       55.12       22.59     28.45 o
   9   2  11      147.16      178.72     37.28 o
  10   2  11      454.52      506.45     50.17 o
  11   2  11       24.85       16.00     35.54 o
  12   2  11     1514.52     1353.47     80.45 o
  13   2  11     6543.88     6468.94    165.71 o
  14   2  11      582.44      603.25     74.13 o
  15   2  11        6.94        0.82     44.16 o
  16   2  11      475.73      531.08     68.98 o
  17   2  11       26.64       -5.35     48.39 o
  18   2  11      174.15      130.32     63.90 o
  19   2  11        6.41      -25.31     68.22 o
  20   2  11      395.50      435.82     94.27 o
  21   2  11      105.17      119.40     87.15 o
  22   2  11        2.27       15.03     81.46 o
  23   2  11       40.99      -87.68     77.87 o
  24   2  11        8.57      -83.97    185.72 o
  25   2  11        1.04      -47.97    128.46 o
 -30   3  11     1983.02     2207.89    253.33 o
 -29   3  11     4116.33     3622.32    453.41 o
 -28   3  11     2570.25     3204.54    267.57 o
 -27   3  11     6989.92     7411.96    376.58 o
 -26   3  11     4032.65     4231.70    329.45 o
 -25   3  11    11072.14    11598.39    455.25 o
 -24   3  11     2879.38     2609.99    216.51 o
 -23   3  11    12192.81    13524.01    392.37 o
 -22   3  11     2802.92     2708.17    166.72 o
 -21   3  11    10716.02    10089.78    314.37 o
 -20   3  11     4963.29     4648.77    199.90 o
 -19   3  11    15242.11    14920.96    383.68 o
 -18   3  11     8372.08     8061.78    277.76 o
 -17   3  11    17763.89    16861.41    331.48 o
 -16   3  11      595.26      609.03     60.33 o
 -15   3  11    17641.39    16557.44    313.84 o
 -14   3  11       71.35       67.35     35.89 o
 -13   3  11    22288.30    22465.39    388.25 o
 -12   3  11      481.85      427.64     46.37 o
 -11   3  11    35569.73    35626.90    832.56 o
 -10   3  11     1576.75     1544.92     90.57 o
  -9   3  11    35007.45    34587.18    624.83 o
  -8   3  11      656.10      714.12     57.61 o
  -7   3  11    33903.18    34343.62    495.31 o
  -6   3  11        1.73      -38.41     20.54 o
  -5   3  11    39741.87    39952.43    472.22 o
  -4   3  11        4.75      -37.57     19.30 o
  -3   3  11    29535.21    29259.37    361.83 o
  -2   3  11       10.38       20.93     19.01 o
  -1   3  11    46233.20    47611.15    521.96 o
   0   3  11     1047.49     1162.78     45.29 o
   1   3  11    22049.64    21912.67    231.88 o
   2   3  11      100.11       87.24     22.87 o
   3   3  11    51312.30    53035.62    585.72 o
   4   3  11      525.60      527.74     44.19 o
   5   3  11    27102.81    27032.59    502.60 o
   6   3  11     5943.65     5877.00    137.29 o
   7   3  11    16101.66    16074.28    255.89 o
   8   3  11      977.08      897.71     57.77 o
   9   3  11     8111.79     7441.72    168.31 o
  10   3  11     2808.85     2564.60     92.34 o
  11   3  11    14392.48    13751.42    253.08 o
  12   3  11     2706.04     2176.82     97.76 o
  13   3  11     9527.55     9025.75    271.75 o
  14   3  11     2124.86     2121.00    101.86 o
  15   3  11     7289.93     6571.46    191.99 o
  16   3  11     6384.62     6141.18    174.55 o
  17   3  11     8961.28     9055.25    242.38 o
  18   3  11     5778.43     5735.92    217.76 o
  19   3  11    11438.42    10602.42    310.81 o
  20   3  11     6603.02     6875.96    251.41 o
  21   3  11     9816.64    10123.79    313.07 o
  22   3  11     5990.23     5855.76    244.91 o
  23   3  11     3587.36     3357.55    228.86 o
  24   3  11     5504.12     5013.18    338.42 o
  25   3  11     4772.57     4588.79    550.65 o
 -30   4  11        3.81     -124.17    217.88 o
 -29   4  11      398.57      541.59    214.86 o
 -28   4  11        4.37       92.90    124.76 o
 -27   4  11        2.97       45.89    186.75 o
 -26   4  11        6.62       41.34    249.01 o
 -25   4  11        4.33      102.71     86.27 o
 -24   4  11       41.19      104.27     82.93 o
 -23   4  11      182.93      332.51     92.91 o
 -22   4  11     2482.08     2617.52    172.59 o
 -21   4  11      436.35      453.15     93.63 o
 -20   4  11      668.90      641.88     98.70 o
 -19   4  11      349.84      529.31     89.78 o
 -18   4  11      722.72      840.90    185.47 o
 -17   4  11       14.61       25.33     44.18 o
 -16   4  11      622.47      679.73     67.67 o
 -15   4  11        4.85       63.40     41.65 o
 -14   4  11     1580.59     1729.12    107.61 o
 -13   4  11      487.61      533.12     56.11 o
 -12   4  11      694.68      713.53     67.80 o
 -11   4  11     1375.69     1350.56     82.84 o
 -10   4  11     2880.53     2985.34    106.73 o
  -9   4  11     3341.14     3295.98    111.38 o
  -8   4  11     1276.62     1306.23     65.40 o
  -7   4  11     3601.35     3428.64     94.85 o
  -6   4  11     1142.25     1056.46     59.31 o
  -5   4  11      933.79      958.76     57.26 o
  -4   4  11     2063.81     1963.81     88.27 o
  -3   4  11      589.21      533.49     43.69 o
  -2   4  11     1762.52     1779.24     63.55 o
  -1   4  11       83.19       90.91     24.04 o
   0   4  11      502.79      530.66     38.96 o
   1   4  11      714.29      733.70     47.88 o
   2   4  11     2230.77     2361.37     70.89 o
   3   4  11      354.77      458.83     40.00 o
   4   4  11       12.35       35.07     26.88 o
   5   4  11      777.15      773.49     60.60 o
   6   4  11       17.87       77.60     32.26 o
   7   4  11       13.38       22.33     33.47 o
   8   4  11      416.57      483.06     53.67 o
   9   4  11      963.00      909.46     62.94 o
  10   4  11      873.41      807.98     67.02 o
  11   4  11       29.49       56.77     40.16 o
  12   4  11      680.87      620.62     66.37 o
  13   4  11      331.68      328.80     57.35 o
  14   4  11     3720.83     3889.43    135.23 o
  15   4  11      400.79      425.30     72.06 o
  16   4  11     2403.74     2518.23    133.59 o
  17   4  11       19.66       -4.34     63.10 o
  18   4  11      323.65      446.04     86.68 o
  19   4  11      153.77       70.22     71.77 o
  20   4  11      136.22      144.32     82.06 o
  21   4  11      393.09      460.00    101.21 o
  22   4  11       65.37       48.15    140.13 o
  23   4  11       21.66       33.20    217.88 o
  24   4  11       38.38       10.38    222.04 o
 -29   5  11     7011.05     6760.35    399.70 o
 -28   5  11     1804.29     2146.19    277.57 o
 -27   5  11     7869.77     6974.89    395.38 o
 -26   5  11     1861.52     1765.74    176.45 o
 -25   5  11    11367.76    10818.34    378.33 o
 -24   5  11     1004.11     1159.73    143.71 o
 -23   5  11    14863.80    14455.44    433.99 o
 -22   5  11     3608.27     3749.09    241.93 o
 -21   5  11    17940.73    17088.01    515.48 o
 -20   5  11      730.31      725.95    112.54 o
 -19   5  11    13109.92    12686.52    366.53 o
 -18   5  11     1373.65     1567.67    150.47 o
 -17   5  11     9167.61     9219.50    288.70 o
 -16   5  11      867.38      753.23    114.37 o
 -15   5  11    12854.56    11503.49    376.25 o
 -14   5  11       93.71       69.95     46.91 o
 -13   5  11    17464.94    17197.58    343.62 o
 -12   5  11      629.21      515.51     70.21 o
 -11   5  11    21706.26    21582.87    401.19 o
 -10   5  11     2041.62     1995.65     92.26 o
  -9   5  11    35766.61    35920.09    590.12 o
  -8   5  11      191.03      171.39     45.96 o
  -7   5  11    43482.94    43121.02    639.54 o
  -6   5  11      790.21      733.45     56.52 o
  -5   5  11    25859.98    25742.43    429.56 o
  -4   5  11      363.02      426.26     47.08 o
  -3   5  11    24963.62    24451.10    325.65 o
  -2   5  11     1072.02     1049.02     52.94 o
  -1   5  11    31839.80    31793.62    411.71 o
   0   5  11       23.08       30.84     30.71 o
   1   5  11    32168.57    31400.50    486.48 o
   2   5  11     4771.01     4691.78    144.96 o
   3   5  11    20250.94    19976.50    445.24 o
   4   5  11    12884.46    12659.47    429.61 o
   5   5  11    18747.59    18207.93    481.59 o
   6   5  11    10859.60    11167.49    215.95 o
   7   5  11    12041.85    11275.05    220.14 o
   8   5  11     5363.24     5594.51    167.05 o
   9   5  11    11221.79    10990.34    240.99 o
  10   5  11     6873.04     7012.33    186.49 o
  11   5  11    11813.44    11261.58    384.61 o
  12   5  11      859.47      917.50     95.94 o
  13   5  11    10899.57    11010.48    293.02 o
  14   5  11     2478.45     2715.23    200.13 o
  15   5  11     4732.15     4549.59    255.84 o
  16   5  11     4619.12     4782.31    197.94 o
  17   5  11    11010.48    10515.52    305.27 o
  18   5  11     4903.65     5204.39    214.84 o
  19   5  11     9589.87     9816.45    373.19 o
  20   5  11     2915.58     2990.37    282.50 o
  21   5  11     5821.26     6019.97    385.54 o
  22   5  11     1314.69     1687.40    371.98 o
  23   5  11     4927.99     4865.09    561.20 o
 -28   6  11      296.70      130.20    146.91 o
 -27   6  11      156.45       95.17    108.72 o
 -26   6  11      314.58       76.98    126.76 o
 -25   6  11      440.25      346.14    168.96 o
 -24   6  11      544.03      544.46    122.40 o
 -23   6  11     2029.36     1990.14    357.79 o
 -22   6  11       32.83      -49.64     76.75 o
 -21   6  11      424.87      645.07    116.98 o
 -20   6  11      425.07      591.76    106.62 o
 -19   6  11      159.03      160.07     80.89 o
 -18   6  11      378.02      531.76    100.05 o
 -17   6  11      438.07      357.73    105.36 o
 -16   6  11       47.74       91.25     66.04 o
 -15   6  11      272.93      279.94     74.51 o
 -14   6  11      957.58      844.93    101.00 o
 -13   6  11       20.18      -18.09     54.25 o
 -12   6  11      572.88      920.84    121.31 o
 -11   6  11      340.27      495.44     98.76 o
 -10   6  11     1131.53     1299.83    101.27 o
  -9   6  11      284.86      333.26     80.44 o
  -8   6  11     1504.52     1454.74     78.80 o
  -7   6  11      144.05      285.09     52.21 o
  -6   6  11     2735.84     2582.17    106.46 o
  -5   6  11     3308.50     3139.63     95.06 o
  -4   6  11      819.27      923.15     66.34 o
  -3   6  11      169.75      173.42     38.77 o
  -2   6  11     1888.65     1782.82     79.21 o
  -1   6  11       42.17       40.01     36.18 o
   0   6  11      166.06      216.39     43.79 o
   1   6  11      144.80      120.21     42.20 o
   2   6  11     2336.88     2280.84     98.79 o
   3   6  11        2.81       67.89     38.16 o
   4   6  11     2683.87     2255.48    151.19 o
   5   6  11       18.23       64.82     50.58 o
   6   6  11     5444.09     5499.91    210.14 o
   7   6  11      864.99      785.24     96.50 o
   8   6  11     1171.37     1194.13    157.31 o
   9   6  11      109.47      131.98     70.43 o
  10   6  11     2977.81     2863.01    165.76 o
  11   6  11      193.57      214.34     77.49 o
  12   6  11     5393.99     5661.51    233.25 o
  13   6  11      215.37      223.47     82.52 o
  14   6  11     1977.31     2068.34    154.41 o
  15   6  11      450.02      564.24    148.00 o
  16   6  11     1451.46     1496.80    205.99 o
  17   6  11      954.97      936.73    181.51 o
  18   6  11      645.50      898.39    181.61 o
  19   6  11      142.05      105.19    129.99 o
  20   6  11      842.89     1093.91    204.61 o
  21   6  11       20.39     -234.48    184.68 o
  22   6  11      193.26      -78.87    209.62 o
 -26   7  11     2984.68     3580.77    250.55 o
 -25   7  11     4734.58     5052.53    281.71 o
 -24   7  11     2788.96     2862.86    222.10 o
 -23   7  11     9870.72     9851.16    370.94 o
 -22   7  11      904.50      977.49    313.07 o
 -21   7  11     6069.07     6105.09    278.03 o
 -20   7  11     2531.94     2713.07    190.74 o
 -19   7  11     6692.00     6455.64    273.31 o
 -18   7  11     1096.87     1016.49    132.76 o
 -17   7  11     8614.41     7893.31    290.83 o
 -16   7  11       19.85      -13.67     69.84 o
 -15   7  11    10804.04     9923.71    325.10 o
 -14   7  11      281.28      116.19     71.76 o
 -13   7  11    10655.78    10617.19    651.36 o
 -12   7  11      103.50      -18.58     77.73 o
 -11   7  11    15879.98    15215.20   1527.21 o
 -10   7  11      822.39      710.75    127.98 o
  -9   7  11    18770.72    18133.46    556.73 o
  -8   7  11       32.14      -39.50     86.12 o
  -7   7  11    30042.77    29036.15    813.60 o
  -6   7  11      829.60     1025.59     97.25 o
  -5   7  11    29689.44    28496.21    596.43 o
  -4   7  11       45.41       38.70     58.43 o
  -3   7  11    27179.08    25229.59    582.04 o
  -2   7  11     1227.57     1330.82    120.13 o
  -1   7  11    23504.62    22172.81    507.73 o
   0   7  11     4110.19     4339.65    188.43 o
   1   7  11    15485.68    14791.68    389.56 o
   2   7  11     2687.79     2469.63    166.70 o
   3   7  11     5672.53     5968.07    233.24 o
   4   7  11     6472.67     5924.95    293.96 o
   5   7  11     8083.23     7903.60    294.89 o
   6   7  11      473.61      619.28    158.69 o
   7   7  11     9793.42     9802.61    439.91 o
   8   7  11     2285.76     2757.87    189.63 o
   9   7  11    15900.05    16063.33    932.23 o
  10   7  11     3548.01     3862.87    276.33 o
  11   7  11    13594.57    13464.85    612.24 o
  12   7  11     5594.95     5666.41    335.61 o
  13   7  11     3829.75     3683.58    327.33 o
  14   7  11     1345.05     1296.03    198.64 o
  15   7  11     3956.82     3787.81    348.18 o
  16   7  11     1081.65     1220.77    203.78 o
  17   7  11     3466.50     4386.96    500.01 o
  18   7  11     3902.74     4192.37    354.32 o
  19   7  11     4519.07     5032.35    565.18 o
  20   7  11     3173.67     3691.88    522.65 o
 -24   8  11      404.87      778.66    150.15 o
 -23   8  11      743.05      756.85    183.29 o
 -22   8  11       20.63       71.75    102.62 o
 -21   8  11      258.04      233.61    109.18 o
 -20   8  11      742.97      628.49    126.90 o
 -19   8  11      293.94      372.43    152.93 o
 -18   8  11      588.11      888.69    135.21 o
 -17   8  11      295.90      244.18     99.67 o
 -16   8  11     1472.31     1526.51    153.78 o
 -15   8  11      379.56      291.62     95.21 o
 -14   8  11     1919.55     1681.53    154.68 o
 -13   8  11       91.08      164.05     82.08 o
 -12   8  11     4869.06     4723.59    278.14 o
 -11   8  11        7.61       13.69     85.12 o
 -10   8  11     2307.17     1983.62    231.04 o
  -9   8  11       56.22      134.89    120.36 o
  -8   8  11     2847.68     2357.16    164.01 o
  -7   8  11      644.56      648.65    105.73 o
  -6   8  11     1541.51     1607.91    241.22 o
  -5   8  11      185.96      333.81     90.96 o
  -4   8  11     9931.46     9716.22    290.58 o
  -3   8  11      544.95      534.93     90.42 o
  -2   8  11     2157.09     2270.06    163.22 o
  -1   8  11     4194.99     4050.71    188.25 o
   0   8  11     3056.96     3112.98    171.19 o
   1   8  11       25.88       83.05     79.22 o
   2   8  11     4951.69     4586.79    210.22 o
   3   8  11      183.64      294.17     88.81 o
   4   8  11     2445.96     2629.12    219.62 o
   5   8  11      176.19      379.69    119.44 o
   6   8  11     1251.71     1610.50    161.25 o
   7   8  11      380.19      247.04     92.98 o
   8   8  11      556.19      781.54    131.04 o
   9   8  11     1466.69     1276.93    170.64 o
  10   8  11      642.11      654.81    132.87 o
  11   8  11      132.87      244.86    208.57 o
  12   8  11      636.23      585.37    159.03 o
  13   8  11       36.37      172.48    131.88 o
  14   8  11     1296.65     1504.91    225.00 o
  15   8  11       36.53      -56.66    127.62 o
  16   8  11      404.00      659.25    183.05 o
  17   8  11      828.32     1110.13    259.62 o
  18   8  11     1458.53     1348.86    382.42 o
  19   8  11       10.97      -76.78    207.51 o
 -22   9  11      857.06      995.42    167.77 o
 -21   9  11     7312.48     7191.55    367.78 o
 -20   9  11      720.22      735.91    146.25 o
 -19   9  11     5654.82     5914.99    318.67 o
 -18   9  11      272.18      218.89    109.81 o
 -17   9  11     6176.43     6140.74    291.59 o
 -16   9  11       23.27       48.32     97.19 o
 -15   9  11     9684.04     9321.98    352.70 o
 -14   9  11        7.41       63.91     85.09 o
 -13   9  11    12251.74    12706.20    412.35 o
 -12   9  11      116.74       71.08     86.62 o
 -11   9  11     7951.75     7860.44    469.40 o
 -10   9  11        0.75       64.33    126.58 o
  -9   9  11    11038.34    10353.53    553.34 o
  -8   9  11        0.17      -12.45    124.50 o
  -7   9  11    17514.59    16847.39    753.06 o
  -6   9  11      189.44      178.92     85.66 o
  -5   9  11    12161.98    11586.69    397.51 o
  -4   9  11      128.53       69.01     83.23 o
  -3   9  11     8487.23     7758.58    482.50 o
  -2   9  11      384.20      439.39    113.49 o
  -1   9  11    11855.59    11383.16    408.68 o
   0   9  11     1944.56     2178.15    155.73 o
   1   9  11    17274.16    17191.15    459.41 o
   2   9  11     1607.70     1538.67    144.61 o
   3   9  11    10470.83     9981.96    426.49 o
   4   9  11      265.06      404.52    105.13 o
   5   9  11     9202.82     8925.08    903.55 o
   6   9  11     1288.05     1409.91    199.07 o
   7   9  11     8363.33     7544.34    887.76 o
   8   9  11     1448.73     1378.06    171.00 o
   9   9  11     9259.60     8800.87    367.71 o
  10   9  11     2381.12     2369.34    214.23 o
  11   9  11     7231.52     8018.09    383.60 o
  12   9  11     2744.34     3188.17    250.71 o
  13   9  11     6861.20     7494.69    430.05 o
  14   9  11     1085.58     1103.30    215.64 o
  15   9  11     5544.02     5849.44    416.51 o
  16   9  11     1081.73     1595.51    394.72 o
 -19  10  11      237.49      146.74    117.75 o
 -18  10  11     1285.87     1346.89    270.44 o
 -17  10  11      336.22      371.07    126.37 o
 -16  10  11      339.05      248.89    112.40 o
 -15  10  11      217.57      259.52    111.89 o
 -14  10  11      986.65      974.56    153.19 o
 -13  10  11       16.10       46.13    106.99 o
 -12  10  11     1576.66     1680.55    313.91 o
 -11  10  11      188.56      197.17    159.81 o
 -10  10  11     1507.62     1467.60    253.61 o
  -9  10  11      663.15      635.46    191.05 o
  -8  10  11      905.62      860.00    207.73 o
  -7  10  11       83.77       76.78    145.27 o
  -6  10  11     2722.97     2641.92    303.96 o
  -5  10  11      278.57      377.78    184.74 o
  -4  10  11     2565.56     1952.47    274.76 o
  -3  10  11      438.25      564.71    193.08 o
  -2  10  11     2893.08     1971.99    289.45 o
  -1  10  11        2.56       84.64    118.28 o
   0  10  11     1704.16     1910.08    181.84 o
   1  10  11      415.28      706.42    140.14 o
   2  10  11     1896.51     2119.33    197.81 o
   3  10  11      528.81      583.57    138.90 o
   4  10  11     1401.60     1416.85    180.10 o
   5  10  11       20.38       22.83    155.63 o
   6  10  11      917.91      747.82    236.81 o
   7  10  11     1495.54     1657.43    222.49 o
   8  10  11      944.46     1211.20    208.53 o
   9  10  11     1016.88      938.64    198.31 o
  10  10  11     2331.08     2356.76    229.52 o
  11  10  11       86.09       92.07    119.45 o
  12  10  11     2232.77     2264.79    234.61 o
  13  10  11        8.67     -138.74    109.44 o
 -15  11  11     6778.07     6622.56    610.36 o
 -14  11  11      166.60       87.94    129.82 o
 -13  11  11     8361.34     8577.06    702.58 o
 -12  11  11      123.81      200.20    137.62 o
 -11  11  11     6501.74     6364.32    364.10 o
 -10  11  11       81.88      141.12    163.94 o
  -9  11  11     4411.07     4669.21    419.16 o
  -8  11  11        1.35      -80.93    149.40 o
  -7  11  11     2763.08     3174.42    358.03 o
  -6  11  11        0.89        8.30    159.78 o
  -5  11  11     4445.14     5030.53    427.55 o
  -4  11  11      537.21      174.41    164.03 o
  -3  11  11     6673.26     7286.95    522.74 o
  -2  11  11     1414.20     1540.10    288.90 o
  -1  11  11     7151.96     7502.12    525.11 o
   0  11  11      523.00      224.24    199.32 o
   1  11  11    11873.42    12210.52    700.33 o
   2  11  11      496.95      662.31    242.92 o
   3  11  11     8449.17     9586.13    622.18 o
   4  11  11      917.05      824.64    253.42 o
   5  11  11     3676.85     3952.95    280.25 o
   6  11  11     3001.33     3142.15    365.39 o
   7  11  11     6564.22     7317.38    566.41 o
   8  11  11     4119.60     3581.03    418.97 o
   9  11  11     3831.78     4427.85    470.91 o
  -7  12  11       27.73       56.03    170.16 o
  -6  12  11     2187.36     2238.06    343.20 o
  -5  12  11       34.75     -130.73    182.61 o
  -4  12  11     1641.84     1669.24    320.13 o
  -3  12  11       59.86       47.73    192.99 o
  -2  12  11      796.92      523.36    238.84 o
  -1  12  11       49.81      466.91    236.57 o
   0  12  11      977.86     1206.88    299.12 o
   1  12  11      113.00      188.85    201.30 o
   2  12  11     1635.63     2028.83    353.38 o
 -31   0  12     6474.32     7722.55    409.63 o
 -30   0  12     2222.04     1957.76    323.47 o
 -29   0  12     4250.08     4122.43    405.55 o
 -28   0  12     6345.70     6738.46    351.87 o
 -27   0  12     2628.37     2612.35    338.25 o
 -26   0  12     6226.08     6438.57    513.29 o
 -25   0  12     3291.33     3089.06    223.95 o
 -24   0  12    16748.73    17080.94    564.82 o
 -23   0  12     7471.61     6957.95    311.15 o
 -22   0  12    21806.69    21235.33    614.74 o
 -21   0  12     1907.86     1861.79    157.03 o
 -20   0  12    29273.47    30294.78    607.60 o
 -19   0  12     3935.90     3997.04    194.59 o
 -18   0  12    25036.84    24887.34    627.47 o
 -17   0  12     1020.45     1058.32    145.49 o
 -16   0  12    29145.94    29485.06    695.73 o
 -15   0  12     3013.13     2969.30    133.54 o
 -14   0  12    17738.82    15570.66    647.62 o
 -13   0  12       11.44       16.60     68.48 o
 -12   0  12     8460.58     7793.74    271.76 o
 -11   0  12       63.64       60.18     58.11 o
 -10   0  12    19574.25    19697.16    694.86 o
  -9   0  12     1318.52     1793.28    137.30 o
  -8   0  12    52089.31    54872.56   1671.51 o
  -7   0  12     1176.70     1137.75     83.20 o
  -5   0  12       26.69       78.84     24.33 o
  -4   0  12    49487.05    51830.65    892.68 o
  -3   0  12    15997.83    16720.43    332.61 o
  -2   0  12    39013.89    39707.76    712.13 o
  -1   0  12     5983.33     5640.37    192.53 o
   0   0  12    54801.30    59352.50   2100.73 o
   1   0  12     5962.72     5909.23    131.54 o
   2   0  12    24752.23    25608.52    376.31 o
   3   0  12      661.10      627.00     65.72 o
   4   0  12    29567.11    30289.29    501.11 o
   5   0  12     7960.89     8090.72    186.98 o
   6   0  12    23946.14    22628.98    407.41 o
   7   0  12     4070.67     3695.68    150.82 o
   8   0  12    28467.14    27663.62    495.79 o
   9   0  12     2292.52     2451.89    113.25 o
  10   0  12    13126.26    11997.67    278.51 o
  11   0  12     6008.51     5432.53    176.98 o
  12   0  12    34055.49    34163.73    733.36 o
  13   0  12    40277.92    41185.55    728.71 o
  14   0  12    17453.83    17261.30    445.81 o
  15   0  12     1187.74     1427.51    194.40 o
  16   0  12     9853.92     8820.00    382.87 o
  17   0  12     5619.22     5721.26    309.21 o
  18   0  12    13856.01    13924.97    521.27 o
  19   0  12     3213.85     3606.63    271.55 o
  20   0  12    18888.01    18937.08    658.65 o
  21   0  12     1642.53     1619.73    217.34 o
  22   0  12     9583.76     9566.38    458.83 o
  23   0  12      181.09      245.09    151.89 o
  24   0  12     6087.94     6891.79    624.63 o
  25   0  12     4747.19     5324.93    586.10 o
 -31   1  12      278.13      321.64    108.67 o
 -30   1  12      119.97      217.96     97.06 o
 -29   1  12      797.26      800.85    121.24 o
 -28   1  12       23.15      197.57     90.98 o
 -27   1  12       32.92       -2.02     79.39 o
 -26   1  12      247.09      287.57    132.32 o
 -25   1  12       20.71       93.56     79.68 o
 -24   1  12      554.60      478.20    121.74 o
 -23   1  12      924.96      839.69    135.59 o
 -22   1  12      812.52     1045.95    144.37 o
 -21   1  12      357.48      335.84     96.01 o
 -20   1  12      542.84      630.35     82.13 o
 -19   1  12      276.54      415.91     85.18 o
 -18   1  12      419.46      542.30     55.53 o
 -17   1  12       14.81        3.36     31.56 o
 -16   1  12      182.35      341.70     43.14 o
 -15   1  12      441.62      413.23     40.71 o
 -14   1  12      175.70      288.72     33.30 o
 -13   1  12      108.78      122.26     33.76 o
 -12   1  12      216.95      264.72     66.80 o
 -11   1  12      410.60      261.65     85.14 o
 -10   1  12       42.94       64.33     64.33 o
  -9   1  12     2583.73     2104.15    158.49 o
  -8   1  12     1349.03     1568.73    128.99 o
  -7   1  12      373.14      374.65     31.12 o
  -6   1  12     1991.16     1770.83     90.80 o
  -5   1  12      147.31      115.39     20.68 o
  -4   1  12       66.78       59.03     22.80 o
  -3   1  12      732.14      663.16     41.00 o
  -2   1  12      709.28      736.69     44.99 o
  -1   1  12     4142.74     4432.29    108.24 o
   0   1  12      746.70      698.02     49.90 o
   1   1  12      995.60     1014.36     31.17 o
   2   1  12      347.30      417.56     28.28 o
   3   1  12      480.12      508.95     32.83 o
   4   1  12       16.16       17.46     20.47 o
   5   1  12        2.84      -40.16     20.08 o
   6   1  12      425.54      462.33     38.02 o
   7   1  12       25.74       24.22     21.47 o
   8   1  12      121.64      142.99     31.99 o
   9   1  12      551.34      633.24     53.09 o
  10   1  12     3032.41     3182.98    100.53 o
  11   1  12      560.12      568.30     55.69 o
  12   1  12      293.78      229.65     48.66 o
  13   1  12       27.55      -22.10     41.14 o
  14   1  12      210.18      341.36     57.06 o
  15   1  12      601.35      570.63     70.52 o
  16   1  12      249.88      205.76    107.48 o
  17   1  12      548.17      404.91     89.02 o
  18   1  12        3.69       68.77     73.10 o
  19   1  12        9.19        4.65     70.79 o
  20   1  12        9.38       81.83    100.48 o
  21   1  12        0.96      -10.78     90.59 o
  22   1  12      229.70       94.44    146.03 o
  23   1  12      176.86      145.27    112.16 o
  24   1  12      197.38      290.66    166.65 o
  25   1  12       59.07       51.64    163.49 o
 -31   2  12     4788.86     5646.25    282.37 o
 -30   2  12     3570.76     3102.28    211.97 o
 -29   2  12     2935.90     3287.79    209.10 o
 -28   2  12     4397.79     4339.28    346.20 o
 -27   2  12     1584.38     1693.64    199.93 o
 -26   2  12     6027.01     6100.31    324.12 o
 -25   2  12     2123.20     2490.42    389.05 o
 -24   2  12    18408.74    17953.61    578.93 o
 -23   2  12     2344.61     2349.32    307.00 o
 -22   2  12    15327.21    15895.90    509.20 o
 -21   2  12      680.80      543.94    109.66 o
 -20   2  12    17985.12    18683.13    445.00 o
 -19   2  12     1888.84     1668.68     82.74 o
 -18   2  12    13574.58    14086.06    325.61 o
 -17   2  12     1690.77     1423.20     90.38 o
 -16   2  12    23312.28    22513.43    393.19 o
 -15   2  12      797.19      874.46     58.01 o
 -14   2  12    27021.40    26457.77    433.82 o
 -13   2  12       10.65      -23.81     25.85 o
 -12   2  12    26327.60    25923.64    414.28 o
 -11   2  12     2014.63     2100.64    103.24 o
 -10   2  12    33537.72    32351.75    723.25 o
  -9   2  12     1305.21     1362.18     63.81 o
  -8   2  12    62425.06    65875.45    948.19 o
  -7   2  12     1264.10     1179.58     60.47 o
  -6   2  12    40629.14    41148.16    508.62 o
  -5   2  12     1122.26     1155.40     41.94 o
  -4   2  12    30842.01    31493.55    373.18 o
  -3   2  12     1827.72     1798.06     61.90 o
  -2   2  12    52886.04    56036.94    648.08 o
  -1   2  12      162.40      185.98     29.00 o
   0   2  12    45649.56    46855.71    515.36 o
   1   2  12      259.30      387.24     36.00 o
   2   2  12    53550.62    57462.03    588.23 o
   3   2  12      927.24      849.17     69.04 o
   4   2  12    26021.50    26097.20    376.67 o
   5   2  12     2188.16     2228.02     69.11 o
   6   2  12    33593.71    34048.15    449.97 o
   7   2  12     2754.61     2741.73    122.30 o
   8   2  12    15600.59    14530.13    313.79 o
   9   2  12     1765.80     1666.37     75.33 o
  10   2  12    13404.22    13616.67    230.80 o
  11   2  12    17748.74    16939.02    380.19 o
  12   2  12     2748.28     2592.93    105.80 o
  13   2  12    11233.39    10973.20    253.15 o
  14   2  12    15038.52    14659.50    298.75 o
  15   2  12     7740.96     7166.41    207.66 o
  16   2  12     7292.56     7096.48    236.05 o
  17   2  12     4844.32     4603.67    196.06 o
  18   2  12     5983.99     5766.59    223.63 o
  19   2  12     5491.88     5073.26    215.93 o
  20   2  12    11194.71    11115.83    344.74 o
  21   2  12     3663.87     3915.12    217.17 o
  22   2  12     8286.76     8121.46    288.95 o
  23   2  12     4564.61     5475.16    247.26 o
  24   2  12     3298.84     3122.11    574.79 o
 -30   3  12       59.47      -43.39    149.41 o
 -29   3  12       28.85       10.82    126.46 o
 -28   3  12      406.61      341.50    140.54 o
 -27   3  12      210.61      290.99    127.79 o
 -26   3  12       54.18      218.36    119.66 o
 -25   3  12      197.33      397.57    121.49 o
 -24   3  12      207.40      258.02    162.93 o
 -23   3  12       24.59       48.52     75.12 o
 -22   3  12      194.66      178.60     80.82 o
 -21   3  12       39.49       30.52     62.47 o
 -20   3  12       16.58      139.74     68.87 o
 -19   3  12      143.14      294.38     72.48 o
 -18   3  12        6.62      128.03     48.69 o
 -17   3  12     1930.40     1968.81     94.45 o
 -16   3  12       38.80      106.05     43.47 o
 -15   3  12     1668.37     1547.95     77.71 o
 -14   3  12        8.25       38.64     34.73 o
 -13   3  12     2466.97     2495.43     89.99 o
 -12   3  12      211.12      367.69     66.47 o
 -11   3  12        6.46       65.05     34.08 o
 -10   3  12      761.26      848.84     58.54 o
  -9   3  12      231.19      175.77     42.24 o
  -8   3  12      259.56      491.20     51.00 o
  -7   3  12      626.32      576.34     40.91 o
  -6   3  12      384.81      430.58     54.69 o
  -5   3  12      685.40      684.44     37.19 o
  -4   3  12      473.90      516.66     36.49 o
  -3   3  12     2329.05     2263.32     67.23 o
  -2   3  12      887.22     1051.83     42.62 o
  -1   3  12     4603.42     4749.03     89.26 o
   0   3  12      324.62      330.17     23.91 o
   1   3  12     2666.29     2686.17     65.10 o
   2   3  12       51.61      117.71     24.55 o
   3   3  12      246.72      197.53     29.93 o
   4   3  12        4.74       -2.97     24.17 o
   5   3  12       54.18       49.98     24.76 o
   6   3  12      652.68      774.63     57.56 o
   7   3  12      396.52      400.98     46.03 o
   8   3  12      649.06      545.05     50.09 o
   9   3  12      878.33      839.68     60.10 o
  10   3  12      655.50      733.89     63.57 o
  11   3  12     1490.57     1711.50     90.37 o
  12   3  12     1245.26     1095.43     78.39 o
  13   3  12      922.91      988.45     88.58 o
  14   3  12     1737.68     1487.28    103.19 o
  15   3  12      720.18      719.01    116.62 o
  16   3  12       54.17       58.39     64.46 o
  17   3  12      809.55      496.51     88.43 o
  18   3  12        4.69      -12.84     66.15 o
  19   3  12      142.36       63.01     79.08 o
  20   3  12      100.77       22.21     77.79 o
  21   3  12      680.20      811.78    119.22 o
  22   3  12       51.57      227.03     95.66 o
  23   3  12       13.76      -36.06    102.20 o
  24   3  12       39.30      -39.43    211.66 o
 -29   4  12     4129.78     5037.95    331.97 o
 -28   4  12     3724.85     4188.10    353.19 o
 -27   4  12     2295.05     2855.31    250.17 o
 -26   4  12     5829.79     5960.47    659.13 o
 -25   4  12     1840.16     2214.84    183.34 o
 -24   4  12     9412.59     9705.35    335.42 o
 -23   4  12     2649.72     2424.35    171.15 o
 -22   4  12    12123.53    12449.80    372.95 o
 -21   4  12     1252.12     1137.87    122.57 o
 -20   4  12    10512.52    10482.67    355.61 o
 -19   4  12     5556.93     5615.92    218.52 o
 -18   4  12    16552.69    16112.68    404.93 o
 -17   4  12     2450.68     2335.41    234.84 o
 -16   4  12    11284.35    11533.20    255.54 o
 -15   4  12      352.50      411.80     55.92 o
 -14   4  12    22719.72    22587.11    409.31 o
 -13   4  12       87.62       57.03     40.14 o
 -12   4  12    21399.88    21949.02    829.26 o
 -11   4  12       77.53      -22.20     40.07 o
 -10   4  12    32552.08    32753.81    548.76 o
  -9   4  12      551.96      656.26     58.29 o
  -8   4  12    28058.39    27504.83    394.21 o
  -7   4  12      970.97      977.56     71.94 o
  -6   4  12    34751.01    34894.73    517.95 o
  -5   4  12      195.49      188.52     39.27 o
  -4   4  12    12868.03    12114.33    270.64 o
  -3   4  12       11.08       15.65     24.56 o
  -2   4  12    30553.96    29959.70    356.23 o
  -1   4  12      288.17      364.14     28.33 o
   0   4  12    43999.77    45802.25    510.93 o
   1   4  12     3016.52     3051.66     78.08 o
   2   4  12    35301.96    35958.83    382.43 o
   3   4  12     4509.31     4296.94     89.41 o
   4   4  12    27303.39    27732.62    374.36 o
   5   4  12     6906.85     6953.86    153.36 o
   6   4  12    22496.67    22226.52    327.00 o
   7   4  12     6228.05     6337.06    157.03 o
   8   4  12     9305.56     8727.61    172.55 o
   9   4  12     3823.63     3643.56    196.46 o
  10   4  12    12692.77    11699.04    231.00 o
  11   4  12     2539.27     2575.44    132.73 o
  12   4  12    18037.36    18059.58    355.44 o
  13   4  12     6674.19     6433.41    274.42 o
  14   4  12    13512.52    13660.98    341.78 o
  15   4  12     8560.50     8434.43    260.23 o
  16   4  12    16253.93    16466.50    396.95 o
  17   4  12     2065.00     2097.70    145.53 o
  18   4  12     7759.44     7141.05    251.75 o
  19   4  12     5080.80     5620.06    230.09 o
  20   4  12     7846.68     7935.33    277.27 o
  21   4  12     6032.68     6198.98    398.38 o
  22   4  12     6949.60     7877.48    441.51 o
  23   4  12     4769.35     5404.50    571.53 o
 -28   5  12      166.69       82.43    131.09 o
 -27   5  12       13.05       40.33    100.41 o
 -26   5  12        2.90      103.42    120.73 o
 -25   5  12      584.24      819.47    130.33 o
 -24   5  12      608.15      628.46    119.94 o
 -23   5  12      828.85     1060.35    137.49 o
 -22   5  12      479.80      682.79    132.55 o
 -21   5  12     2287.24     2515.75    313.49 o
 -20   5  12       43.39       51.63     74.62 o
 -19   5  12     3969.52     4177.24    387.14 o
 -18   5  12      123.02       66.48     64.89 o
 -17   5  12     1568.41     1286.91    115.30 o
 -16   5  12        4.84       52.76     60.54 o
 -15   5  12      854.33      883.74    121.75 o
 -14   5  12     2430.20     2324.61    107.81 o
 -13   5  12       84.57       20.96     49.72 o
 -12   5  12     1853.77     2030.93    151.06 o
 -11   5  12     3016.15     3069.02    174.37 o
 -10   5  12        6.30      101.62     51.17 o
  -9   5  12      275.80      289.18     52.16 o
  -8   5  12     1087.64     1169.93     77.53 o
  -7   5  12     3183.95     3086.36    117.51 o
  -6   5  12      112.55      133.58     54.52 o
  -5   5  12       20.98       51.31     35.64 o
  -4   5  12     1740.00     1529.33     80.07 o
  -3   5  12       45.40       12.75     34.63 o
  -2   5  12       59.08       36.92     39.44 o
  -1   5  12     2678.88     2711.84     86.10 o
   0   5  12       11.32        2.50     30.03 o
   1   5  12     3854.99     3791.25    115.32 o
   2   5  12      633.04      750.99     64.28 o
   3   5  12     3489.72     3525.91    118.88 o
   4   5  12       14.12       46.21     37.37 o
   5   5  12      269.06      330.81     45.77 o
   6   5  12      314.29      374.87     66.79 o
   7   5  12      357.67      425.65    100.90 o
   8   5  12       30.19       52.35     53.14 o
   9   5  12      166.16      170.43     60.68 o
  10   5  12      684.74      638.33     84.76 o
  11   5  12     1795.28     1803.96    121.85 o
  12   5  12     1758.69     1561.02    133.29 o
  13   5  12      387.75      257.46     75.30 o
  14   5  12     1487.15     1351.79    141.94 o
  15   5  12     3739.15     3737.65    176.30 o
  16   5  12       37.05      130.73     90.16 o
  17   5  12      787.76      733.99    107.06 o
  18   5  12       14.27       19.51     94.72 o
  19   5  12      905.18      938.31    178.57 o
  20   5  12      332.30      174.22    118.54 o
  21   5  12      131.35      -41.51    199.23 o
  22   5  12       25.66     -143.18    186.76 o
 -27   6  12     2710.07     2490.45    212.24 o
 -26   6  12     5651.71     5752.67    293.01 o
 -25   6  12     1896.76     2051.13    188.61 o
 -24   6  12     8038.48     8000.05    324.91 o
 -23   6  12      673.19      664.35    126.69 o
 -22   6  12    11579.61    10610.70    363.42 o
 -21   6  12     2615.34     2331.00    176.45 o
 -20   6  12    21376.72    20942.86    539.22 o
 -19   6  12      594.38      575.73    162.38 o
 -18   6  12    15815.81    15430.60    422.86 o
 -17   6  12     1525.85     1312.85    130.45 o
 -16   6  12    10985.27    10441.85    599.12 o
 -15   6  12       36.45        4.49     61.12 o
 -14   6  12    14404.89    13650.43    372.14 o
 -13   6  12       80.08      103.06     85.09 o
 -12   6  12    22498.34    21653.01   1422.93 o
 -11   6  12      125.34      160.43     82.51 o
 -10   6  12    15231.12    13809.19    796.60 o
  -9   6  12      482.68      345.58    102.99 o
  -8   6  12    24366.18    23680.20    493.06 o
  -7   6  12       14.03      -28.89     50.00 o
  -6   6  12    23884.35    24041.23    600.81 o
  -5   6  12     1025.16      991.93     77.98 o
  -4   6  12    23801.14    23637.93    434.64 o
  -3   6  12     1850.54     1911.92    106.50 o
  -2   6  12    10115.79     9589.26    257.38 o
  -1   6  12     3825.57     3697.21    117.19 o
   0   6  12    16005.75    14913.97    379.56 o
   1   6  12     1670.34     1609.58    123.74 o
   2   6  12    15039.38    14529.50    381.95 o
   3   6  12     2633.16     2375.43    267.69 o
   4   6  12    13218.97    13148.07    372.49 o
   5   6  12     1935.57     1784.41    141.55 o
   6   6  12    10173.22    10558.72    410.34 o
   7   6  12     5350.79     5897.38    411.87 o
   8   6  12    12009.16    11726.11    446.29 o
   9   6  12     5819.27     5562.31    586.38 o
  10   6  12    10477.37    10657.82    332.76 o
  11   6  12     1633.14     1412.20    133.60 o
  12   6  12    13751.49    14290.33    435.26 o
  13   6  12     1580.02     1497.74    149.30 o
  14   6  12    10953.75    11084.15    462.65 o
  15   6  12     3490.37     4059.35    295.99 o
  16   6  12     9020.05     8807.37    433.45 o
  17   6  12     2388.79     2822.51    273.16 o
  18   6  12     7067.75     6491.55    393.92 o
  19   6  12     2308.35     2273.34    323.51 o
  20   6  12     5085.47     5291.97    561.33 o
  21   6  12     6303.65     6700.33    635.14 o
 -26   7  12      142.61      347.54    133.72 o
 -25   7  12     3753.79     3672.04    266.51 o
 -24   7  12      227.31      406.93    124.08 o
 -23   7  12     1126.19      858.24    141.12 o
 -22   7  12      911.12      918.80    136.20 o
 -21   7  12     1555.96     1397.74    155.33 o
 -20   7  12       17.24      151.09     89.25 o
 -19   7  12      995.10     1022.08    153.78 o
 -18   7  12       57.53      128.06     80.94 o
 -17   7  12      865.68      925.82    219.69 o
 -16   7  12       49.47       20.57     79.28 o
 -15   7  12     1001.90      929.78    134.43 o
 -14   7  12     1320.08     1233.06    182.36 o
 -13   7  12     1495.34     1416.86    159.98 o
 -12   7  12       57.04      -66.64     71.30 o
 -11   7  12     1533.48     1473.40    198.58 o
 -10   7  12       38.65       28.82     79.85 o
  -9   7  12     2103.63     2231.44    157.46 o
  -8   7  12       79.19      124.32     78.50 o
  -7   7  12      570.54      638.20    149.52 o
  -6   7  12      276.59      451.01     96.35 o
  -5   7  12      105.28      150.42     85.09 o
  -4   7  12      483.19      587.94     87.47 o
  -3   7  12     3801.60     3697.66    243.32 o
  -2   7  12       27.32      114.88     64.92 o
  -1   7  12     2850.70     3080.55    236.47 o
   0   7  12       97.18      154.84     70.25 o
   1   7  12     3104.46     2936.40    208.72 o
   2   7  12       37.05       -8.57     62.85 o
   3   7  12     1648.15     1549.59    133.84 o
   4   7  12       35.50      -39.86     63.67 o
   5   7  12      124.04       77.98     64.79 o
   6   7  12      367.36      243.46     87.90 o
   7   7  12       48.75       65.27     99.61 o
   8   7  12       74.81      137.02    101.59 o
   9   7  12     1762.87     1732.55    199.29 o
  10   7  12      155.92       53.19    170.19 o
  11   7  12      722.61      797.72    162.68 o
  12   7  12       34.38      -12.84    107.52 o
  13   7  12     2521.37     2644.89    254.53 o
  14   7  12      437.70      428.24    150.16 o
  15   7  12     2731.46     2652.63    268.50 o
  16   7  12      114.55      144.23    137.94 o
  17   7  12     2839.41     2659.13    365.34 o
  18   7  12      204.39      109.69    143.26 o
  19   7  12      403.04      894.74    317.62 o
 -24   8  12     5055.37     4582.57    276.31 o
 -23   8  12      284.82      336.83    121.90 o
 -22   8  12     6304.09     5750.10    289.47 o
 -21   8  12     1056.34     1434.62    168.72 o
 -20   8  12     5654.93     5492.86    342.13 o
 -19   8  12     1735.52     2135.41    183.85 o
 -18   8  12     8348.12     8461.44    511.63 o
 -17   8  12      252.66      206.35     95.14 o
 -16   8  12     6625.05     6897.17    287.52 o
 -15   8  12       29.42      -37.52     76.41 o
 -14   8  12    11235.26    11314.61    368.92 o
 -13   8  12      160.46      229.30     91.86 o
 -12   8  12    14945.41    15608.55    675.59 o
 -11   8  12      818.16      816.35    182.80 o
 -10   8  12    10407.88     9718.77    508.97 o
  -9   8  12      225.13      238.70     89.53 o
  -8   8  12     9154.08     9341.48    507.20 o
  -7   8  12        6.31      -56.59     72.53 o
  -6   8  12    24639.12    23973.56    651.45 o
  -5   8  12      303.72      438.45    103.29 o
  -4   8  12    16228.21    16100.29    494.62 o
  -3   8  12      156.70      106.45     85.39 o
  -2   8  12    17032.74    14779.90    476.09 o
  -1   8  12      832.52      931.95    220.20 o
   0   8  12    14427.48    14420.33    532.53 o
   1   8  12      714.76      770.04    110.41 o
   2   8  12    10681.93    10484.63    334.33 o
   3   8  12       80.08       69.86     72.64 o
   4   8  12     7668.58     8035.32    295.31 o
   5   8  12     1357.91     1592.37    152.47 o
   6   8  12     7786.06     8133.21    321.58 o
   7   8  12     1413.82     1293.12    157.84 o
   8   8  12     9863.83     9895.62    368.77 o
   9   8  12     1839.34     2235.10    237.86 o
  10   8  12     8421.65     8107.81    413.00 o
  11   8  12     2304.48     2076.14    282.99 o
  12   8  12     6248.47     5536.65    353.83 o
  13   8  12     3736.16     4122.65    320.42 o
  14   8  12     3781.90     4345.66    331.71 o
  15   8  12     2914.16     3079.64    299.80 o
  16   8  12     2195.30     2233.39    354.66 o
  17   8  12     5227.10     5004.43    373.77 o
 -21   9  12      187.65      229.19    124.95 o
 -20   9  12      127.42      269.75    118.69 o
 -19   9  12      585.73      614.49    137.97 o
 -18   9  12      243.82      220.22    110.88 o
 -17   9  12     2254.16     2204.33    219.47 o
 -16   9  12       65.32      168.01    100.26 o
 -15   9  12     3243.03     3131.91    247.64 o
 -14   9  12       15.39      -35.24     87.46 o
 -13   9  12     2279.92     2291.52    187.11 o
 -12   9  12      482.90       95.51    134.96 o
 -11   9  12     5969.85     5388.50    395.05 o
 -10   9  12      399.62      213.83    147.40 o
  -9   9  12     3216.65     3064.59    302.08 o
  -8   9  12       77.04       93.39    128.66 o
  -7   9  12      764.06      920.12    201.47 o
  -6   9  12        1.24       63.56     83.29 o
  -5   9  12      583.71      707.43    119.44 o
  -4   9  12      416.27      275.91    101.26 o
  -3   9  12     1628.97     1613.30    345.17 o
  -2   9  12      309.99      564.17    197.21 o
  -1   9  12     1034.64     1201.28    154.41 o
   0   9  12       71.19      136.38     90.65 o
   1   9  12      155.88      187.21    100.75 o
   2   9  12      103.25      134.89    105.84 o
   3   9  12      961.14      901.32    148.74 o
   4   9  12      395.83      445.85    126.21 o
   5   9  12     1329.62     1356.58    259.80 o
   6   9  12       35.13        2.08    109.79 o
   7   9  12     1427.56     1326.60    205.92 o
   8   9  12     1225.72     1121.93    161.23 o
   9   9  12     1564.85     1418.66    178.56 o
  10   9  12      319.56      397.74    127.71 o
  11   9  12      915.86      914.91    242.00 o
  12   9  12      158.66      119.53    147.09 o
  13   9  12     1643.29     1956.05    350.29 o
  14   9  12       12.32       -0.40    144.71 o
  15   9  12     1048.82      919.12    212.47 o
 -18  10  12     5982.60     6056.71    527.24 o
 -17  10  12      276.38      166.90    178.37 o
 -16  10  12     7867.43     7731.89    342.49 o
 -15  10  12        4.86       93.91    106.65 o
 -14  10  12     3801.83     3916.89    280.10 o
 -13  10  12       67.77      189.95    125.55 o
 -12  10  12     2606.24     2433.17    230.73 o
 -11  10  12       16.90      107.90    155.63 o
 -10  10  12     6883.18     6469.65    458.08 o
  -9  10  12       89.19      159.79    163.94 o
  -8  10  12     7588.66     8131.59    515.03 o
  -7  10  12       56.80      122.44    149.41 o
  -6  10  12     9255.92     9748.68    576.91 o
  -5  10  12       78.57       33.20    141.12 o
  -4  10  12     9500.77     9382.53    568.70 o
  -3  10  12      173.01      110.00    161.89 o
  -2  10  12     8565.88     7749.75    517.77 o
  -1  10  12      138.47       66.64    108.96 o
   0  10  12     7473.45     7193.98    390.43 o
   1  10  12       83.15      178.24    104.70 o
   2  10  12    11217.98    11112.87    442.19 o
   3  10  12      226.57      350.53    131.20 o
   4  10  12     6569.10     6051.93    466.28 o
   5  10  12     2924.38     2873.00    244.38 o
   6  10  12     6451.38     6563.75    350.78 o
   7  10  12     1452.14     1284.50    282.67 o
   8  10  12     4810.00     5267.95    475.68 o
   9  10  12     1822.94     1748.67    313.97 o
  10  10  12     3831.81     4060.44    341.97 o
  11  10  12     1955.83     2315.39    360.79 o
  12  10  12     4680.58     4659.85    369.83 o
 -14  11  12      667.15      791.35    181.53 o
 -13  11  12     1391.80     1444.11    268.09 o
 -12  11  12      324.49      557.05    185.78 o
 -11  11  12     1715.38     1749.07    222.49 o
 -10  11  12      290.20      417.22    203.42 o
  -9  11  12     1300.51     1219.82    253.52 o
  -8  11  12      307.99      332.12    184.74 o
  -7  11  12     1167.61      897.59    238.94 o
  -6  11  12       40.51       83.01    151.48 o
  -5  11  12      612.68      463.05    191.04 o
  -4  11  12      216.65      168.12    170.19 o
  -3  11  12     1985.65     1840.54    307.80 o
  -2  11  12        4.22      369.36    190.90 o
  -1  11  12     2769.71     2745.55    351.78 o
   0  11  12       82.11      -24.90    178.47 o
   1  11  12      887.45     1379.20    286.64 o
   2  11  12      192.35      188.87    197.17 o
   3  11  12      808.26      488.07    236.77 o
   4  11  12       28.72       58.10    176.38 o
   5  11  12      975.19     1084.63    204.61 o
   6  11  12      145.18       82.25    132.05 o
   7  11  12      936.57     1009.35    192.26 o
 -30   1  13     2631.45     2577.88    175.37 o
 -29   1  13     2855.51     2480.58    297.46 o
 -28   1  13     3603.87     3985.69    195.19 o
 -27   1  13     7088.82     6803.40    398.64 o
 -26   1  13     2557.81     2888.93    288.94 o
 -25   1  13     7568.45     7925.25    273.73 o
 -24   1  13      102.17      230.28    108.70 o
 -23   1  13    13767.48    13734.50    462.69 o
 -22   1  13      265.31      508.56    105.98 o
 -21   1  13    19149.59    20102.12    920.56 o
 -20   1  13      251.78      223.83     60.68 o
 -19   1  13    31061.33    31899.56    615.77 o
 -18   1  13     1570.26     1513.33     76.59 o
 -17   1  13    20487.61    20863.83    323.01 o
 -16   1  13      184.26      204.23     37.99 o
 -15   1  13    33872.19    32418.54    512.14 o
 -14   1  13       68.60      119.42     36.53 o
 -13   1  13    29232.21    28421.54    522.68 o
 -12   1  13      311.70      353.66     38.00 o
 -11   1  13    23326.23    23348.12    830.93 o
 -10   1  13      998.66     1043.53    118.49 o
  -9   1  13    14530.31    14379.10    530.19 o
  -8   1  13      974.83      845.34     36.69 o
  -7   1  13    30787.24    31485.59    905.16 o
  -6   1  13       33.95       80.39     20.12 o
  -5   1  13    29529.52    29072.87    406.29 o
  -4   1  13      272.08      301.12     33.43 o
  -3   1  13    25647.73    24629.67    368.49 o
  -2   1  13      436.21      451.40     41.60 o
  -1   1  13    27170.92    26953.34    407.68 o
   0   1  13     1969.98     1875.08     76.84 o
   1   1  13    22811.96    22275.70    350.21 o
   2   1  13     4161.84     4022.48    104.29 o
   3   1  13    26451.08    26649.13    317.98 o
   4   1  13      191.53      147.30     27.59 o
   5   1  13    23258.06    22143.19    284.19 o
   6   1  13     2062.52     2122.13     69.87 o
   7   1  13    39677.08    40252.85    513.12 o
   8   1  13     6293.57     6644.63    160.99 o
   9   1  13    17066.39    16289.75    330.11 o
  10   1  13    12675.77    12361.44    279.89 o
  11   1  13    15767.69    15685.67    261.40 o
  12   1  13    11214.78    11026.87    251.25 o
  13   1  13    17651.83    16687.86    342.07 o
  14   1  13    15844.28    15595.87    332.63 o
  15   1  13    12263.42    11772.53    316.22 o
  16   1  13     5725.84     5814.19    217.08 o
  17   1  13     4995.77     4909.23    205.99 o
  18   1  13     4602.72     4063.38    195.99 o
  19   1  13     7344.43     7028.09    257.31 o
  20   1  13     2242.00     2383.11    168.23 o
  21   1  13     7912.50     7075.79    272.97 o
  22   1  13     3971.80     4038.23    238.33 o
  23   1  13     5535.86     5648.77    233.69 o
  24   1  13     6310.10     6441.15    446.64 o
 -30   2  13     1136.14     1018.24    151.42 o
 -29   2  13      163.14      213.43    106.79 o
 -28   2  13      507.65      592.16    152.72 o
 -27   2  13        7.90       21.13    108.23 o
 -26   2  13       14.27      127.76    109.56 o
 -25   2  13      168.13      306.15    115.33 o
 -24   2  13        1.66     -134.05    136.95 o
 -23   2  13       81.89      211.48    132.82 o
 -22   2  13      304.26      254.16    114.17 o
 -21   2  13       60.54      224.78     90.23 o
 -20   2  13     1159.70     1047.68    101.48 o
 -19   2  13      136.29      236.15     53.34 o
 -18   2  13      581.71      621.89     82.13 o
 -17   2  13      846.94     1113.34     70.77 o
 -16   2  13      168.78      247.79     41.99 o
 -15   2  13       57.47      137.28     36.30 o
 -14   2  13      537.41      568.80     44.83 o
 -13   2  13      405.27      469.01     38.16 o
 -12   2  13       25.39       58.77     28.68 o
 -11   2  13      184.40      144.64     45.12 o
 -10   2  13      590.83      707.98     64.12 o
  -9   2  13      377.70      418.00     39.30 o
  -8   2  13       19.37       20.60     20.42 o
  -7   2  13     1342.33     1446.67     58.44 o
  -6   2  13      321.64      370.35     27.97 o
  -5   2  13       63.91       90.41     20.96 o
  -4   2  13      301.61      307.63     34.04 o
  -3   2  13      540.21      612.06     35.87 o
  -2   2  13      114.70       89.21     30.48 o
  -1   2  13       79.96      123.71     25.78 o
   0   2  13      805.07      794.44     35.45 o
   1   2  13      150.14      173.55     26.80 o
   2   2  13      168.56      190.66     27.19 o
   3   2  13       85.72       58.47     24.14 o
   4   2  13     1017.46      916.12     47.05 o
   5   2  13       31.11       25.34     26.02 o
   6   2  13      847.08      853.14     60.78 o
   7   2  13        2.87       10.89     25.83 o
   8   2  13      287.75      291.22     46.03 o
   9   2  13      217.94      166.92     40.80 o
  10   2  13      262.41      183.21     43.06 o
  11   2  13     1411.90     1369.75     91.83 o
  12   2  13     3576.41     3194.00    149.51 o
  13   2  13      103.31      172.82     64.78 o
  14   2  13      157.54      225.71     71.52 o
  15   2  13       69.81        6.83     63.92 o
  16   2  13     1438.66     1387.49    124.45 o
  17   2  13      177.04       40.57     69.20 o
  18   2  13      681.67      711.88    105.04 o
  19   2  13       33.90       74.62     77.25 o
  20   2  13      523.70      768.09    115.66 o
  21   2  13        6.99      -48.18     79.06 o
  22   2  13       25.04      -13.40     89.58 o
  23   2  13      177.51      156.77    115.82 o
 -30   3  13     3201.77     3687.42    290.68 o
 -29   3  13     2661.67     2449.21    245.53 o
 -28   3  13     3122.23     4030.46    345.67 o
 -27   3  13     5289.28     6090.40    333.50 o
 -26   3  13     4892.89     4612.34    284.14 o
 -25   3  13     6067.91     6793.20    332.37 o
 -24   3  13     1761.15     1637.40    176.95 o
 -23   3  13     9814.29     9436.46    309.02 o
 -22   3  13      647.64      752.18    104.30 o
 -21   3  13    15732.54    15630.21    415.21 o
 -20   3  13      184.19      185.32     73.24 o
 -19   3  13    20589.34    20415.40    471.50 o
 -18   3  13     1243.34     1261.05     83.05 o
 -17   3  13    15604.63    15321.17    303.08 o
 -16   3  13       91.34       37.77     40.65 o
 -15   3  13    16771.88    17229.93    318.81 o
 -14   3  13        6.45       14.59     35.59 o
 -13   3  13    37191.60    37019.96    590.64 o
 -12   3  13     1065.11      987.78     82.21 o
 -11   3  13    39040.03    38707.63    696.06 o
 -10   3  13      542.56      496.72     72.86 o
  -9   3  13    20350.41    19877.27    387.88 o
  -8   3  13        0.73       17.66     29.39 o
  -7   3  13    43299.34    43605.84    554.07 o
  -6   3  13       12.51       33.81     24.88 o
  -5   3  13    33309.11    32937.34    401.55 o
  -4   3  13        7.48       -3.56     23.09 o
  -3   3  13    27503.66    27551.06    347.60 o
  -2   3  13      749.39      741.62     45.80 o
  -1   3  13    34034.60    34689.39    395.75 o
   0   3  13     2378.23     2352.55    112.73 o
   1   3  13    30079.26    29943.79    334.75 o
   2   3  13      872.49      777.77     40.34 o
   3   3  13    35642.53    36251.16    424.88 o
   4   3  13     1502.40     1552.23     61.17 o
   5   3  13    21590.15    22795.77    298.91 o
   6   3  13     3460.72     3579.83    172.33 o
   7   3  13    13996.86    13379.12    225.51 o
   8   3  13     3743.51     3570.45    118.21 o
   9   3  13    16787.77    16021.85    275.25 o
  10   3  13     4113.66     3723.00    136.56 o
  11   3  13     9985.20     9937.37    349.30 o
  12   3  13      953.11     1198.56    146.26 o
  13   3  13     9943.96     9640.29    289.57 o
  14   3  13     3616.49     3651.10    170.84 o
  15   3  13    16371.73    16039.14    386.09 o
  16   3  13     5493.93     5554.81    215.14 o
  17   3  13     7526.29     7511.75    255.71 o
  18   3  13    12314.16    12492.61    427.88 o
  19   3  13     6833.73     6695.74    289.54 o
  20   3  13    10586.11    10604.00    328.44 o
  21   3  13     3920.88     3779.32    269.25 o
  22   3  13     7628.46     8014.47    391.79 o
  23   3  13     2322.49     1990.05    232.72 o
 -29   4  13      155.43      247.93    203.39 o
 -28   4  13      237.97      175.96    167.08 o
 -27   4  13      152.38      155.75    127.26 o
 -26   4  13       42.81       66.81    110.94 o
 -25   4  13      533.86      659.16    119.79 o
 -24   4  13     1739.32     1679.36    153.47 o
 -23   4  13       57.42      207.46     88.92 o
 -22   4  13     1071.54     1324.00    172.78 o
 -21   4  13      166.52      335.22     89.29 o
 -20   4  13      121.74       56.91     67.14 o
 -19   4  13       54.44       92.60     63.53 o
 -18   4  13     3969.10     3714.75    172.34 o
 -17   4  13        7.24       32.60     55.03 o
 -16   4  13     4590.85     4311.64    170.63 o
 -15   4  13      186.92      312.10     53.54 o
 -14   4  13     2777.72     2637.76    161.24 o
 -13   4  13       23.01       81.16     45.60 o
 -12   4  13      809.72      787.87     68.67 o
 -11   4  13      896.88      718.85     66.86 o
 -10   4  13      386.07      373.22     55.91 o
  -9   4  13      262.47      337.30     52.21 o
  -8   4  13     1654.70     1660.96     70.10 o
  -7   4  13       82.27      153.96     37.74 o
  -6   4  13      428.07      247.13     42.26 o
  -5   4  13      178.70      262.54     41.74 o
  -4   4  13     1486.02     1619.48     67.16 o
  -3   4  13       34.48       88.04     30.18 o
  -2   4  13     8028.36     8035.43    132.46 o
  -1   4  13      146.73      202.33     32.24 o
   0   4  13     1790.77     1885.45     60.75 o
   1   4  13      863.00      950.04     46.54 o
   2   4  13     1387.99     1335.86     53.41 o
   3   4  13      255.42      286.39     41.27 o
   4   4  13      349.72      397.84     42.03 o
   5   4  13      698.48      843.51     58.30 o
   6   4  13      510.09      526.12     56.09 o
   7   4  13       97.67      104.98     42.58 o
   8   4  13      123.97       90.61     44.80 o
   9   4  13     2066.64     1898.83    118.37 o
  10   4  13      364.04      478.27     77.77 o
  11   4  13     1273.20     1414.08    111.72 o
  12   4  13        9.23     -103.18     52.28 o
  13   4  13       26.63       70.73     61.77 o
  14   4  13      491.80      465.25     91.75 o
  15   4  13       74.00       66.36     71.38 o
  16   4  13     1003.34      931.45    112.42 o
  17   4  13       10.25      -33.12     67.03 o
  18   4  13      967.31      875.92    116.88 o
  19   4  13      143.87       42.60     88.67 o
  20   4  13      313.36      317.05     94.54 o
  21   4  13      120.06      179.87    126.41 o
  22   4  13       15.18      171.73    157.12 o
 -28   5  13      642.15      823.52    229.45 o
 -27   5  13     7866.67     7772.71    327.61 o
 -26   5  13     1058.87      991.54    240.56 o
 -25   5  13     6225.47     6420.08    374.36 o
 -24   5  13     2555.57     2498.69    183.89 o
 -23   5  13    10314.04    10240.53    345.55 o
 -22   5  13     1624.60     1721.65    209.23 o
 -21   5  13    16076.20    16392.04    444.45 o
 -20   5  13      167.43       98.82     78.23 o
 -19   5  13    13386.31    13243.07    373.05 o
 -18   5  13     1813.22     1963.89    139.88 o
 -17   5  13    15344.52    14970.28    406.10 o
 -16   5  13     2470.24     2410.49    142.68 o
 -15   5  13    20381.36    19539.77    459.63 o
 -14   5  13       38.25      -72.50     54.35 o
 -13   5  13    25320.82    23926.12    502.23 o
 -12   5  13       23.69       21.84     50.06 o
 -11   5  13    19727.54    19641.12    427.97 o
 -10   5  13      136.90      156.79     57.36 o
  -9   5  13    18408.47    18233.86    354.22 o
  -8   5  13     1013.12     1007.77     76.97 o
  -7   5  13    12017.64    11335.76    251.40 o
  -6   5  13       57.27       22.89     39.38 o
  -5   5  13    14670.80    14106.30    266.82 o
  -4   5  13      567.67      576.21     63.78 o
  -3   5  13     4137.44     4305.89    131.07 o
  -2   5  13      113.18      141.51     43.51 o
  -1   5  13    11261.34    10417.31    223.04 o
   0   5  13      747.14      767.87     54.38 o
   1   5  13    17486.79    16894.80    354.63 o
   2   5  13     2302.29     2354.07    177.31 o
   3   5  13    29846.13    29774.66    670.49 o
   4   5  13     3909.65     4472.92    169.57 o
   5   5  13    20427.28    19857.23    370.93 o
   6   5  13     3712.53     3632.95    140.07 o
   7   5  13    21005.30    20742.30    389.58 o
   8   5  13     6906.37     6959.08    225.90 o
   9   5  13    14966.59    14626.73    345.96 o
  10   5  13     4316.29     4136.19    214.36 o
  11   5  13    15605.57    15198.00    566.71 o
  12   5  13     4724.46     4730.91    191.96 o
  13   5  13     8437.09     9107.83    273.28 o
  14   5  13     6405.17     6844.29    236.66 o
  15   5  13     6911.32     6773.32    242.26 o
  16   5  13     4511.25     4025.75    194.16 o
  17   5  13     5464.73     5349.73    230.90 o
  18   5  13     3861.91     3440.80    293.69 o
  19   5  13     2744.92     2458.32    213.90 o
  20   5  13     5826.28     6499.31    325.00 o
  21   5  13     3880.98     3341.45    427.19 o
 -27   6  13      554.63      380.68    164.11 o
 -26   6  13      153.96      246.61    118.04 o
 -25   6  13      691.73      561.16    127.93 o
 -24   6  13      699.19      662.17    123.64 o
 -23   6  13        4.24       10.65     84.68 o
 -22   6  13      395.86      289.48     99.51 o
 -21   6  13       25.95       32.03     81.79 o
 -20   6  13     1069.45     1141.22    180.59 o
 -19   6  13        5.31      171.42     81.33 o
 -18   6  13      310.52      263.62     85.20 o
 -17   6  13       46.96       86.20     70.83 o
 -16   6  13      257.05      293.30     80.30 o
 -15   6  13       28.89      -15.59     60.26 o
 -14   6  13      988.01      894.46    134.92 o
 -13   6  13      853.49      733.10    117.07 o
 -12   6  13     2144.71     2024.52    166.39 o
 -11   6  13     1240.51     1384.15    143.82 o
 -10   6  13     1824.71     1694.37    155.07 o
  -9   6  13      348.22      553.26    171.28 o
  -8   6  13      516.90      491.91    110.06 o
  -7   6  13     7188.86     6864.77    269.42 o
  -6   6  13      688.57      654.01    117.36 o
  -5   6  13     1533.00     1682.54    263.09 o
  -4   6  13       37.49      128.56     97.53 o
  -3   6  13     5635.82     5308.67    337.93 o
  -2   6  13     2848.59     2805.36    179.03 o
  -1   6  13     1382.86     1245.73    136.36 o
   0   6  13      625.80      483.13    103.53 o
   1   6  13      842.37      854.70    124.85 o
   2   6  13     2222.20     1971.19    169.44 o
   3   6  13      547.74      573.41    117.45 o
   4   6  13     3007.30     3300.07    296.87 o
   5   6  13       30.17      115.79     74.20 o
   6   6  13     1024.31     1121.90    126.09 o
   7   6  13      560.91      596.07    200.39 o
   8   6  13       25.00        2.92     89.80 o
   9   6  13      489.25      551.26     97.60 o
  10   6  13     2259.71     2093.20    155.08 o
[truncated: 166,947 more chars]
